# Supplementary material for: Relationships between different components of intolerance of uncertainty and symptoms of obsessive–compulsive disorder: a network analysis
Source: PeerJ. 2025 Jul 31;13:e19791. doi: 10.7717/peerj.19791 (PMC12318506; doi:10.7717/peerj.19791)
Supplement: Supplemental Information 1 [file peerj-13-19791-s001.tsv]

1	21	4	3	3	4	2	3	4	3	4	4	4	4	2	1	3	1	1	2	1	2	2	1	1	2	3	1	2	1	1	1
2	19	2	2	1	3	1	1	1	1	1	1	1	1	1	1	1	1	1	1	1	1	1	1	1	1	1	1	1	1	1	1
2	19	2	1	2	2	2	2	2	2	2	2	2	2	2	4	4	2	4	3	3	3	2	2	1	2	4	4	4	1	2	2
2	19	2	2	2	2	2	2	2	2	2	2	2	2	2	2	2	2	2	2	2	2	2	2	2	2	2	2	2	2	2	2
2	19	1	1	1	3	2	2	2	2	2	2	2	3	2	2	2	1	1	2	2	1	2	1	1	2	1	3	1	1	1	1
2	21	2	2	1	2	2	2	2	3	3	3	2	2	3	1	4	1	2	4	1	2	4	1	1	4	4	2	3	1	1	1
2	19	2	1	1	2	1	1	1	1	2	1	1	1	2	1	2	2	1	2	1	1	2	1	1	1	1	1	3	1	1	1
2	21	3	3	3	3	3	3	3	3	3	3	3	3	1	1	1	1	1	1	1	4	4	2	2	3	2	4	2	1	2	1
2	20	2	1	1	2	1	1	1	3	1	1	2	1	2	3	1	2	1	1	2	1	1	1	1	1	1	2	1	3	1	1
2	20	2	1	1	2	2	2	2	3	2	1	3	2	2	1	1	1	1	1	2	1	2	1	1	2	2	1	1	4	1	1
2	19	2	1	2	3	2	1	3	3	1	2	1	3	2	4	2	1	1	2	3	1	1	1	1	1	4	1	3	2	1	1
2	19	1	1	1	1	1	1	1	1	1	1	1	1	1	1	1	1	1	1	1	1	1	1	1	1	1	1	1	1	1	1
2	19	2	1	1	2	5	2	1	1	1	1	4	2	1	1	2	1	2	1	1	1	2	1	1	1	2	2	2	4	1	1
2	21	2	2	2	3	2	2	2	2	2	2	3	2	4	2	2	2	3	2	2	1	2	1	1	2	1	1	2	1	2	1
1	20	1	1	1	1	1	1	1	1	1	1	1	1	1	1	1	1	1	1	1	1	1	1	1	1	1	1	1	1	1	1
2	20	5	3	2	2	3	2	2	4	2	2	2	2	3	2	4	2	2	2	2	2	2	2	2	3	3	2	2	2	2	1
2	19	2	2	2	2	1	2	2	2	3	2	2	1	3	2	2	1	1	3	2	1	3	1	1	2	2	1	3	1	1	2
2	20	2	2	2	2	2	2	2	1	2	2	2	2	2	1	2	2	1	2	1	1	2	1	1	2	4	2	1	2	2	1
2	19	2	2	1	2	4	2	2	3	2	2	3	3	3	2	3	2	2	2	1	1	2	1	3	2	2	2	2	2	2	2
2	20	3	2	4	5	4	2	3	4	4	2	4	4	4	5	4	3	4	2	5	3	4	4	4	3	4	3	4	4	4	2
2	21	3	2	2	4	3	2	2	3	2	2	3	3	3	2	3	1	2	3	2	1	2	1	1	2	4	1	2	1	1	2
2	19	3	2	2	2	2	2	2	4	2	2	4	3	2	3	3	3	2	2	3	2	2	3	2	3	3	3	4	2	3	3
2	19	1	1	1	2	1	1	1	2	1	1	2	1	1	1	1	1	1	1	1	1	2	1	1	2	2	2	2	1	2	1
2	19	2	2	3	2	2	2	2	3	4	2	1	2	2	2	2	2	2	3	2	2	2	2	2	3	2	3	3	3	3	3
2	19	1	1	1	1	1	1	1	2	1	1	3	1	1	1	1	1	1	1	1	1	1	1	1	1	1	1	1	1	1	1
2	19	1	1	1	1	1	2	2	2	3	2	2	2	1	2	2	2	2	2	1	2	2	2	1	1	1	1	1	1	1	1
2	18	1	1	1	2	2	2	1	2	1	1	2	2	2	2	2	2	1	1	1	1	1	1	1	2	3	2	2	3	1	1
2	19	2	2	1	2	1	1	1	1	1	1	2	2	2	1	3	1	2	1	2	5	3	2	1	3	3	3	2	1	2	5
2	20	2	2	2	2	2	2	2	2	2	2	2	2	2	2	2	2	2	2	2	2	2	2	2	2	2	2	2	2	2	2
2	19	2	2	2	1	2	2	2	2	2	2	2	2	4	2	3	1	2	3	3	1	3	1	1	2	4	1	3	2	1	1
2	19	3	2	3	1	2	2	2	2	5	3	1	2	3	2	4	1	2	2	2	2	3	1	1	3	2	2	3	3	1	1
1	19	1	1	1	3	1	1	1	3	1	1	3	1	1	1	1	1	1	1	2	1	1	1	1	1	2	1	1	1	1	1
2	19	5	3	4	5	2	5	4	5	4	4	4	3	3	4	4	3	3	4	2	1	3	1	2	2	3	2	2	3	2	2
2	19	3	2	3	2	2	2	2	2	2	2	2	2	2	2	2	2	5	2	4	3	3	3	3	2	2	3	2	2	2	1
2	19	3	1	2	2	2	2	2	4	2	2	2	2	1	2	3	2	2	2	3	1	3	2	2	3	3	2	2	2	1	1
2	19	2	2	2	2	2	2	2	2	2	2	2	2	2	2	2	2	4	2	2	2	2	2	2	2	2	2	2	3	2	2
1	20	2	1	1	1	1	1	1	1	1	1	1	1	1	1	1	1	1	1	4	3	2	1	1	1	3	4	2	2	1	1
2	19	1	1	1	2	1	1	1	2	1	1	3	1	2	2	2	1	1	2	1	2	1	1	1	1	1	2	1	1	1	1
2	19	2	2	2	3	2	2	3	2	2	2	4	2	2	3	4	1	5	2	2	2	4	1	1	2	1	2	4	3	1	1
1	20	1	1	2	2	1	2	1	2	1	2	2	1	2	1	1	1	1	2	2	2	2	2	1	2	1	4	2	3	2	2
2	20	2	2	2	2	2	2	2	2	2	2	2	2	2	2	2	2	2	2	2	2	2	3	2	2	2	2	2	2	2	1
2	19	1	1	1	2	1	2	2	4	1	1	2	1	1	1	1	1	1	1	1	2	2	1	1	1	4	2	2	1	1	1
1	19	2	2	2	2	2	2	2	2	3	2	2	2	2	2	2	2	2	2	2	2	2	2	2	2	2	2	2	2	2	2
2	20	2	1	1	3	1	1	2	3	1	1	3	2	1	2	2	1	1	1	1	2	1	1	1	1	2	2	1	1	1	1
1	20	1	1	1	1	1	1	1	1	1	1	1	1	1	1	1	1	1	1	1	1	1	1	1	1	1	1	1	1	1	1
2	19	2	2	2	2	2	2	2	2	2	2	2	2	2	1	2	1	1	2	1	1	2	2	1	2	2	1	2	2	2	1
1	19	4	4	1	3	5	4	4	2	2	2	3	2	3	1	2	3	1	4	3	3	1	3	2	3	1	1	3	2	4	2
2	20	2	3	3	3	4	3	3	3	3	3	3	3	3	2	2	2	1	3	2	2	2	1	1	1	2	2	3	2	1	1
2	20	1	1	1	1	1	1	1	2	1	2	3	2	1	2	2	1	2	1	1	2	2	1	1	2	2	2	2	1	2	1
1	19	1	1	1	1	1	1	1	1	1	1	1	1	1	1	1	1	1	1	1	1	1	1	1	1	1	1	1	1	1	1
2	19	4	2	4	1	3	2	3	4	2	2	2	2	2	2	2	2	5	2	2	1	3	1	1	3	2	2	2	1	1	1
2	20	4	4	4	5	4	5	4	5	2	4	3	3	4	3	2	2	2	4	2	1	4	2	2	5	5	3	5	4	3	3
2	19	2	3	2	2	2	3	3	3	3	2	2	3	4	4	4	4	3	2	2	3	4	1	1	2	5	4	3	1	2	3
2	20	2	1	1	1	1	1	1	2	1	2	3	1	1	2	2	1	1	1	1	1	2	1	1	1	3	2	2	1	1	1
2	22	2	3	2	2	2	2	2	2	1	2	2	2	3	2	2	2	2	2	2	2	2	2	2	2	3	2	2	2	2	1
2	19	2	1	2	2	2	2	3	3	2	2	2	2	2	2	2	2	2	2	2	2	2	2	2	2	2	2	2	2	2	2
2	19	4	4	4	3	4	4	4	4	4	4	4	4	4	4	4	4	4	4	4	4	4	4	4	4	4	4	4	4	4	4
1	19	1	1	1	5	1	1	1	3	1	1	3	2	2	3	4	1	1	2	1	1	2	1	1	3	3	2	2	1	1	1
2	19	2	2	2	2	2	3	4	3	4	3	3	3	2	1	3	2	2	4	2	2	4	2	2	4	3	3	1	2	2	3
2	20	2	2	2	2	2	2	2	2	1	2	2	2	2	2	2	2	1	2	2	2	2	2	1	1	1	2	1	2	1	1
2	20	2	2	2	2	2	2	2	2	2	2	2	2	2	2	4	2	2	2	1	2	4	1	1	4	3	1	1	2	1	1
2	20	4	3	3	2	3	2	3	2	2	2	2	2	3	3	3	2	2	3	3	2	3	2	1	2	3	3	3	2	1	2
2	19	3	3	2	2	2	2	2	2	2	2	2	2	3	1	2	2	2	2	1	3	2	2	2	3	2	2	2	2	2	2
2	19	2	1	2	2	2	2	2	2	2	2	3	2	2	2	2	2	2	3	3	3	2	1	1	1	3	3	3	1	1	1
2	21	2	2	2	2	2	2	2	2	2	2	2	2	2	2	2	2	2	2	2	2	2	2	2	2	2	2	2	2	2	2
2	21	2	2	2	2	2	2	2	2	2	2	2	2	2	2	2	2	2	2	2	2	2	2	2	2	2	2	2	2	2	2
2	20	2	2	2	2	2	2	2	2	2	2	2	2	2	2	2	2	2	2	2	2	2	2	2	2	2	2	3	2	2	2
2	22	1	1	1	4	2	2	2	4	2	1	2	2	2	2	3	1	1	3	2	1	2	1	1	1	3	1	1	2	1	1
2	19	1	1	1	1	1	1	1	2	1	1	1	1	1	1	1	1	1	1	1	1	1	1	1	1	1	1	1	1	1	1
2	20	1	1	1	2	1	1	1	1	1	1	2	1	1	1	1	1	1	1	1	1	1	1	1	1	2	1	1	1	1	1
2	18	3	2	2	2	2	3	3	3	3	3	3	2	3	4	4	2	2	3	2	4	4	4	4	3	2	3	3	3	2	2
2	20	1	1	1	3	2	2	2	4	2	1	3	3	3	3	3	3	2	1	1	1	2	1	1	1	4	3	2	2	2	1
2	21	1	1	1	1	1	1	1	1	1	1	1	1	1	1	1	1	1	1	1	1	1	1	1	1	2	2	1	1	1	1
2	20	1	1	1	2	1	1	1	3	1	1	2	2	2	1	1	1	1	1	1	1	1	1	1	1	1	1	1	1	1	1
2	20	2	2	2	2	2	2	2	3	2	2	2	2	3	2	2	1	1	1	1	1	2	1	1	1	2	3	1	1	1	1
2	19	1	1	1	1	1	1	1	2	1	1	2	1	1	1	1	1	1	1	1	1	1	1	1	1	3	2	2	1	1	1
2	19	1	1	1	4	1	1	1	1	1	1	1	3	1	1	2	1	1	1	1	1	1	1	1	1	1	2	1	1	1	2
2	20	1	1	1	2	1	1	1	3	2	1	2	1	1	1	1	1	1	1	1	1	1	1	1	1	2	2	1	1	1	1
1	21	4	3	3	1	2	2	2	3	1	1	1	1	2	1	2	1	2	3	1	1	3	1	2	2	4	2	1	1	1	2
1	19	4	3	2	3	3	2	2	4	3	4	3	2	2	2	3	1	2	3	1	1	2	4	1	2	4	1	3	2	1	4
1	20	3	2	2	4	2	2	3	1	2	1	2	1	1	2	2	1	2	3	1	1	2	1	1	2	2	1	1	1	1	2
2	18	1	1	1	1	1	1	1	1	1	1	1	1	1	1	1	1	1	1	1	1	1	1	1	1	1	1	1	1	1	1
2	20	2	2	2	2	2	2	2	2	2	2	2	2	2	2	2	2	2	2	2	2	2	2	2	2	2	2	2	2	2	2
1	20	1	1	1	1	1	1	1	2	1	1	2	1	2	1	2	1	2	1	1	1	2	1	2	2	1	1	1	1	1	2
2	19	2	1	2	1	2	1	2	1	1	2	4	2	2	2	2	2	3	2	2	2	3	1	1	2	4	3	3	3	3	1
2	21	2	2	2	2	2	2	2	2	2	2	2	2	2	2	2	2	2	2	2	2	2	1	2	2	2	1	2	2	2	2
2	20	3	3	4	4	3	3	2	5	3	2	1	2	4	2	4	2	1	1	1	1	2	1	1	3	2	2	2	1	1	1
2	19	1	1	1	2	1	1	1	2	1	1	4	1	1	1	1	1	1	1	1	1	1	1	1	1	1	1	1	1	1	1
2	20	1	2	1	1	1	1	1	2	1	1	1	1	1	2	2	1	1	1	2	1	1	1	1	1	1	1	1	1	1	1
2	19	2	2	1	3	1	2	2	1	1	1	3	1	3	2	2	1	2	1	1	1	2	1	1	3	4	1	2	4	1	1
2	22	3	4	1	2	2	2	2	3	3	2	2	2	4	4	4	4	3	4	3	3	5	4	2	4	5	5	4	4	3	1
2	19	2	1	2	2	2	2	2	3	2	2	2	2	2	2	2	1	2	2	1	2	2	1	1	2	4	3	2	2	1	1
2	20	2	2	2	2	2	2	2	2	2	2	3	2	4	2	3	1	1	2	2	4	3	1	1	2	4	4	3	1	1	1
1	20	2	5	3	4	2	2	3	1	1	2	3	2	2	5	4	4	3	3	1	5	3	2	1	4	4	5	4	1	1	2
2	19	3	2	2	2	2	2	2	3	2	2	2	1	3	2	3	2	2	1	1	1	2	1	2	2	1	2	2	2	2	2
2	20	2	2	1	2	1	1	1	1	2	1	3	2	1	1	3	2	1	1	1	1	3	1	1	2	3	1	1	1	1	1
1	21	3	2	2	2	2	2	2	4	4	5	3	3	3	4	3	3	3	4	2	1	2	1	2	3	4	2	3	2	1	4
2	19	2	2	1	2	1	1	3	4	2	2	2	1	2	1	1	1	2	2	2	1	2	1	1	2	2	1	2	1	1	1
2	21	1	2	5	2	3	3	2	5	2	2	2	2	2	5	5	1	1	2	1	3	5	1	1	2	3	3	3	3	2	2
2	20	5	4	4	4	4	5	5	5	2	1	4	4	5	3	2	3	4	5	3	3	1	5	3	5	2	3	2	3	2	1
2	21	1	1	1	2	1	1	1	1	1	1	1	1	2	1	2	1	2	2	2	1	1	1	1	2	3	1	2	1	1	2
2	19	2	2	1	2	1	1	1	3	1	1	3	1	2	3	2	1	1	2	4	2	2	1	1	1	3	3	2	1	1	1
2	18	1	1	1	4	2	1	1	3	1	1	3	1	2	2	2	2	2	2	2	2	2	2	2	2	2	3	2	1	2	1
2	19	1	1	1	3	2	2	1	3	1	1	3	2	2	2	2	2	1	2	1	1	2	2	2	2	1	1	2	2	1	1
2	20	1	2	1	2	1	1	1	1	1	1	1	1	2	1	2	2	2	2	2	1	2	2	1	2	2	2	1	1	2	2
2	19	2	2	1	1	1	1	1	2	1	1	2	1	2	2	2	1	2	1	1	1	2	1	1	1	1	1	1	1	1	1
2	21	4	3	4	3	2	3	2	5	4	2	2	3	3	4	5	2	4	4	2	2	4	2	3	4	4	4	4	4	1	3
2	19	2	1	1	2	1	2	2	3	1	1	2	2	1	2	2	2	2	1	1	1	2	2	1	1	2	1	1	1	1	1
2	19	2	1	2	3	2	1	2	2	2	2	3	2	4	3	3	1	3	2	1	1	3	1	1	1	3	3	3	1	1	1
2	19	1	1	1	1	1	1	1	2	1	1	2	1	1	1	2	2	1	1	1	1	1	1	1	1	1	1	1	1	1	1
2	21	2	2	3	2	2	2	2	2	1	2	3	3	3	3	2	2	1	2	2	2	2	2	2	2	3	2	2	3	1	2
2	21	1	1	1	1	1	1	1	1	1	1	1	1	1	1	1	1	1	1	1	1	1	1	1	1	1	1	1	1	1	1
2	22	4	2	2	2	2	2	3	3	3	2	2	2	3	2	3	1	3	2	4	2	4	1	1	2	4	3	2	2	1	2
2	19	1	2	1	3	1	2	2	5	1	2	3	3	2	1	3	1	2	3	1	2	2	1	1	2	2	2	1	2	2	1
2	21	1	2	2	2	2	2	2	2	2	2	2	2	2	2	2	4	3	3	4	2	3	3	3	2	2	2	2	2	4	3
2	19	4	2	2	3	4	3	3	3	5	2	3	4	4	3	3	2	2	2	2	2	4	2	2	3	2	2	3	2	1	2
2	20	4	2	3	2	2	2	2	2	2	2	2	2	1	1	3	1	2	1	1	1	3	1	1	3	4	1	2	3	2	2
2	19	2	1	2	3	1	2	2	2	1	1	2	1	3	3	2	2	2	2	1	4	2	1	1	2	2	3	2	1	1	1
1	20	2	2	2	2	2	2	2	2	2	2	2	2	3	2	3	2	2	3	3	1	3	2	2	3	2	3	3	3	2	3
2	21	2	2	2	3	2	2	2	2	2	2	2	2	2	1	2	1	1	1	1	1	2	1	1	2	2	1	2	2	1	1
2	20	1	1	1	1	1	1	1	1	1	1	1	1	1	1	1	1	1	1	1	1	1	1	1	1	1	1	1	1	1	1
2	21	2	2	1	3	1	2	2	3	1	1	2	1	2	3	2	2	3	1	1	2	2	1	2	2	4	3	3	1	3	1
1	21	2	2	3	2	1	3	3	1	2	3	3	2	3	3	3	1	3	2	2	2	2	1	2	2	3	1	3	1	1	2
2	20	4	1	2	2	2	2	1	1	3	2	1	1	3	2	3	1	1	2	2	1	3	1	1	2	1	3	1	1	1	1
2	19	2	2	1	2	1	2	2	1	3	2	2	1	3	3	2	2	3	4	3	1	2	5	3	3	2	2	3	5	3	2
2	20	1	1	1	1	1	1	1	1	1	1	1	1	3	1	1	1	1	1	1	1	1	1	1	1	1	1	1	1	1	1
2	20	2	3	2	2	2	1	3	4	2	2	1	4	2	4	3	3	1	4	4	1	4	2	1	3	4	1	3	4	1	4
2	21	2	2	2	2	1	2	1	3	2	2	3	2	3	1	2	2	3	1	2	1	2	2	1	2	2	2	2	2	2	2
2	19	2	2	2	2	1	2	2	2	2	1	2	1	3	2	2	2	1	2	2	1	2	1	1	2	2	2	2	1	2	2
2	20	1	2	1	3	1	2	3	1	1	1	2	2	2	2	2	1	2	2	2	1	2	1	1	1	2	1	2	2	1	1
2	23	1	1	1	2	1	1	1	2	1	1	2	1	2	2	1	1	3	1	1	3	2	1	1	3	1	4	1	1	1	1
2	21	1	1	1	3	2	1	2	1	1	1	2	2	1	1	1	1	1	1	1	1	1	1	1	1	2	1	2	1	1	1
2	21	2	1	2	1	2	1	2	2	2	2	2	2	1	1	1	1	1	1	1	2	1	1	1	1	2	2	1	1	1	1
2	19	2	2	1	2	2	2	1	3	1	1	2	1	2	1	2	1	1	1	2	1	2	1	1	2	2	1	3	1	1	1
2	21	3	3	3	3	3	3	3	3	3	3	3	3	1	1	2	2	3	3	2	1	1	1	1	2	3	2	2	2	2	2
2	19	3	1	1	2	2	2	2	3	2	1	3	2	3	2	2	2	2	3	1	1	2	1	2	2	3	2	1	3	4	3
2	21	2	1	1	3	1	1	1	2	1	1	3	2	1	1	1	1	1	1	1	1	2	1	1	1	1	1	1	1	1	1
2	22	1	1	1	1	2	2	1	2	3	1	1	3	1	2	2	2	1	2	1	2	2	1	1	1	1	2	1	1	2	1
2	22	2	2	2	3	2	2	2	2	2	2	2	2	2	2	2	2	2	1	1	1	2	1	1	2	2	1	1	1	1	1
2	20	2	2	2	2	2	2	2	2	2	2	2	2	2	2	2	2	1	2	1	1	2	1	1	2	2	1	2	2	1	1
2	22	2	2	2	2	3	2	3	4	3	3	2	1	2	2	2	3	2	2	2	1	2	2	1	2	1	1	2	1	2	1
2	22	2	2	3	2	2	2	4	4	4	4	3	2	1	1	2	1	2	1	3	3	3	1	1	3	2	3	1	1	1	1
2	19	2	1	1	1	1	1	1	2	1	1	2	1	2	1	1	1	1	2	4	1	1	1	1	1	2	1	1	1	1	1
2	20	2	2	2	2	2	2	2	2	2	2	2	2	1	1	1	2	1	1	1	1	1	1	2	1	1	1	1	1	1	1
2	20	2	2	2	2	2	2	2	2	2	2	2	3	2	1	2	1	1	2	2	1	2	1	1	2	2	2	2	2	1	2
2	18	2	2	2	2	2	2	2	2	2	2	2	2	1	1	1	1	1	1	1	1	1	1	1	1	1	1	1	1	1	1
2	18	2	2	2	2	2	2	2	2	2	2	2	2	1	1	1	1	1	1	2	1	1	1	1	1	1	1	1	1	1	1
2	19	2	1	1	2	1	2	2	2	2	1	2	2	2	1	2	1	1	2	2	1	2	1	1	1	2	2	2	2	1	2
2	19	4	2	1	1	3	2	2	2	1	1	1	1	3	2	3	2	1	1	2	1	3	1	1	1	2	2	1	1	1	1
2	19	5	5	5	3	5	3	3	5	5	5	2	4	3	3	3	3	4	3	5	2	5	5	3	5	5	5	5	5	2	5
1	22	1	1	2	4	5	2	3	3	2	3	3	4	3	2	3	3	2	4	3	3	3	4	3	2	2	2	2	2	2	3
2	19	1	1	1	1	1	1	2	3	1	1	2	1	1	1	2	1	2	1	1	2	2	1	2	1	1	1	1	2	1	1
2	20	1	2	1	1	1	1	1	1	1	1	1	2	1	1	1	1	1	1	1	2	2	2	2	2	1	1	2	2	2	2
2	19	2	1	2	2	2	3	3	3	2	2	2	2	1	3	3	1	1	2	1	1	2	1	1	1	1	1	1	2	1	1
1	22	1	2	2	2	3	2	2	1	4	3	3	3	2	2	2	2	2	2	3	1	3	2	1	1	2	4	2	2	2	1
2	20	4	2	3	1	2	2	2	4	2	2	1	1	5	2	2	1	3	2	4	1	5	2	2	2	2	2	2	5	1	5
2	19	2	2	1	4	3	3	5	4	2	2	2	2	2	4	4	1	1	1	1	1	2	1	1	2	5	1	2	2	1	1
2	20	1	1	1	1	1	1	1	3	1	1	2	1	1	1	1	1	1	1	1	1	1	1	1	1	1	1	1	1	1	1
2	20	2	2	2	2	2	2	2	2	2	2	2	2	2	2	2	2	2	2	2	2	2	2	2	2	2	2	2	1	1	1
2	20	3	3	3	2	3	3	3	2	2	2	3	2	2	2	2	2	2	2	1	1	2	1	1	2	2	2	2	2	1	1
2	20	2	2	2	3	1	1	1	3	1	1	2	1	2	2	2	1	2	2	1	1	2	1	1	1	2	2	2	1	1	1
2	20	1	1	1	1	1	1	1	3	3	3	3	2	2	2	2	2	2	2	2	2	2	2	2	1	1	1	1	1	1	1
2	20	1	1	1	2	2	2	3	2	2	2	2	2	2	2	2	1	1	2	1	2	2	1	1	1	2	2	1	1	1	1
2	20	3	2	2	3	3	2	3	3	3	2	1	2	2	3	3	1	1	2	2	2	3	1	1	1	2	2	1	2	1	2
2	18	2	1	1	3	2	1	1	2	1	1	3	1	2	1	1	1	1	1	1	1	2	1	1	1	1	1	1	1	1	1
2	20	1	2	1	3	1	2	1	2	1	1	4	3	1	3	2	2	1	1	1	2	2	1	1	2	3	2	1	1	1	1
2	22	2	1	2	2	2	2	2	2	2	2	2	2	4	2	2	2	2	2	2	2	2	2	2	2	2	2	2	2	2	2
2	21	3	1	2	3	2	2	2	1	2	1	2	1	2	5	3	2	2	1	2	3	2	1	1	2	3	3	3	1	2	1
2	20	1	1	1	1	1	1	1	3	1	1	3	3	1	1	1	1	1	1	1	4	1	1	1	1	1	1	1	1	1	1
2	21	4	2	2	2	2	1	4	4	2	2	1	3	2	4	4	2	2	2	1	1	3	2	1	3	3	2	2	3	2	2
2	20	2	1	2	2	1	1	1	2	1	1	3	2	3	2	2	2	1	1	2	2	2	2	2	2	2	2	2	2	1	1
2	19	4	4	4	3	4	5	4	5	5	4	2	2	4	2	4	3	3	4	3	2	4	3	2	3	4	3	4	4	3	2
2	20	3	3	5	3	4	3	5	1	2	3	2	2	4	4	3	3	5	4	4	2	4	2	2	5	3	4	3	3	3	2
2	19	1	1	1	2	1	1	2	1	1	2	5	2	2	1	2	1	1	1	1	1	1	1	1	2	3	3	2	1	1	1
2	20	1	2	1	3	2	2	1	2	1	1	4	1	2	2	2	1	1	1	1	2	2	1	1	2	2	2	2	1	1	1
1	23	1	2	1	2	5	5	5	5	5	5	2	5	5	2	1	1	1	4	5	3	3	2	1	3	4	4	4	3	1	2
2	20	1	1	1	1	1	2	2	3	1	1	2	2	1	1	3	1	2	1	1	1	2	1	1	2	3	2	2	1	1	1
2	21	3	2	2	2	2	2	2	1	1	1	2	1	4	2	1	1	2	2	4	2	2	1	1	2	2	1	1	2	1	1
2	21	1	2	1	1	2	1	1	1	1	2	2	1	1	1	2	3	1	2	1	1	2	1	1	1	1	1	1	1	1	2
2	18	1	1	1	1	1	1	1	1	1	1	3	2	2	2	2	2	2	2	2	1	1	1	1	1	1	1	2	1	1	1
2	19	1	1	2	1	2	2	1	3	2	3	2	2	3	2	1	1	1	1	3	3	3	3	3	3	4	4	4	3	2	4
2	20	2	1	2	2	2	1	2	2	1	2	2	1	2	3	2	3	2	3	1	2	2	1	1	2	2	2	3	1	1	2
2	19	2	2	2	1	1	2	2	3	1	1	2	1	4	3	3	2	2	1	1	1	1	2	1	1	2	2	1	3	2	1
2	20	2	2	2	3	1	2	1	3	1	2	2	1	2	1	2	1	1	1	1	3	2	1	2	2	2	1	1	1	1	1
2	18	2	2	2	2	2	2	2	2	2	2	2	2	2	2	2	2	2	2	2	2	2	2	2	2	2	2	2	1	2	2
2	19	1	2	2	2	1	1	1	2	2	2	1	2	2	2	2	1	1	2	1	2	2	1	1	2	3	3	2	1	1	1
2	19	3	2	1	1	1	1	3	2	1	1	1	1	3	3	3	3	3	3	3	3	3	3	3	4	4	4	3	3	2	3
2	20	2	2	2	2	2	2	2	1	2	2	2	2	2	2	2	2	2	2	2	2	2	2	2	2	2	2	2	2	2	2
2	20	3	2	3	2	2	3	2	3	3	3	3	3	3	3	3	3	3	3	1	2	3	1	1	3	2	2	2	2	2	2
2	22	1	1	1	1	1	1	1	1	1	1	1	1	1	1	1	1	1	1	1	1	1	1	1	1	1	1	2	1	1	1
2	20	2	1	1	1	1	1	1	1	1	1	1	1	1	1	1	1	1	1	1	1	1	1	1	1	2	1	1	3	1	1
2	20	1	1	2	2	1	1	2	2	1	2	2	2	2	2	2	1	1	1	1	1	1	1	1	1	2	2	2	2	1	1
2	20	3	2	2	2	2	2	2	2	2	2	2	2	3	3	3	3	3	3	3	3	3	3	3	2	3	2	2	3	4	3
2	20	1	1	1	1	1	1	1	1	1	1	1	1	1	1	1	1	1	1	1	1	1	1	1	1	1	1	1	1	1	1
2	23	2	2	3	2	2	2	1	2	3	3	3	3	1	4	1	1	3	3	2	3	4	4	4	3	3	1	2	3	3	3
2	20	2	2	2	3	2	2	4	4	2	2	2	3	1	3	2	3	2	2	2	2	3	1	2	2	2	2	2	1	1	1
1	21	2	1	1	2	2	2	2	2	2	2	3	2	3	1	2	1	1	2	1	1	2	1	1	1	2	1	2	1	1	2
2	20	2	1	1	2	1	2	1	3	1	1	1	2	1	1	1	1	1	1	1	2	2	1	1	2	1	1	2	1	1	1
2	21	2	2	2	1	1	1	1	2	2	1	2	1	1	2	1	1	1	2	1	1	1	1	1	1	2	1	1	1	2	2
2	20	1	1	1	2	1	2	2	2	2	2	3	1	2	1	3	1	1	1	1	1	3	1	1	2	4	2	3	1	1	1
2	21	2	2	2	2	2	2	2	2	2	2	2	2	2	2	2	2	2	1	1	2	2	1	2	1	1	2	1	1	1	1
2	20	2	3	2	3	2	2	2	4	3	2	2	3	2	2	3	2	2	4	2	2	4	2	2	3	3	2	2	1	1	1
2	20	2	2	2	2	2	2	2	2	2	2	2	2	2	2	2	2	2	2	2	3	2	2	2	2	2	2	2	2	3	2
2	20	3	3	2	5	2	3	2	5	2	2	5	3	2	4	4	4	1	1	1	2	5	1	1	2	5	4	2	1	1	1
2	21	2	2	2	2	2	2	2	2	3	3	4	4	2	2	2	2	2	2	1	2	2	3	2	2	3	2	4	3	2	2
2	20	2	2	2	2	1	2	2	3	1	1	3	2	2	2	2	1	1	1	1	1	2	1	1	2	2	1	1	2	1	1
2	19	2	2	2	2	2	4	3	4	4	1	2	1	4	3	3	4	2	3	2	2	2	2	3	4	3	2	2	2	2	3
2	20	3	2	3	2	2	2	2	2	2	2	2	2	3	1	3	1	2	2	2	1	2	1	1	3	4	1	3	3	4	2
2	20	2	2	2	2	2	2	3	2	2	2	1	2	2	1	1	1	3	3	1	2	2	1	1	1	3	1	1	1	1	1
2	21	4	2	2	5	2	2	2	1	3	1	2	2	1	3	2	1	2	1	1	1	3	1	1	4	4	2	2	1	1	1
2	21	2	3	2	2	2	3	3	4	3	2	2	1	3	2	4	2	1	1	1	1	2	1	2	2	2	2	2	2	2	2
2	20	1	1	1	3	2	3	2	1	2	2	2	2	2	1	2	1	2	2	2	1	2	1	1	1	2	1	2	1	1	1
2	20	1	1	1	1	1	2	2	5	4	2	3	3	3	2	3	1	1	1	1	1	2	1	1	1	4	1	1	1	2	3
2	20	1	1	2	2	2	2	2	2	2	2	2	2	2	2	2	2	2	2	2	2	2	2	2	2	2	2	2	2	2	2
2	21	2	3	2	3	2	2	2	4	3	2	3	3	1	2	2	1	1	1	2	1	3	1	1	1	2	1	4	1	2	1
2	23	2	1	2	2	2	2	1	5	2	1	3	2	2	2	4	2	2	1	2	1	2	1	1	1	2	1	1	2	1	1
2	20	5	5	5	5	5	5	5	5	5	5	5	5	5	5	5	5	5	5	5	5	5	5	5	5	5	5	5	5	5	5
1	20	2	1	1	1	1	1	1	1	1	1	1	1	1	1	1	1	1	1	1	1	1	1	1	1	1	1	2	1	1	1
2	21	1	1	1	1	1	1	1	1	2	1	3	2	1	1	1	1	1	1	1	1	1	1	1	1	1	1	1	1	1	1
2	22	2	2	2	3	2	2	2	2	2	1	2	1	2	2	1	2	1	2	2	2	2	1	1	1	3	2	2	1	1	1
2	21	2	2	2	3	2	2	2	2	2	2	3	2	1	2	2	1	3	2	1	2	2	1	1	2	2	2	2	1	1	1
1	22	1	1	1	1	1	1	1	1	1	1	1	1	1	1	1	1	1	1	1	1	1	1	1	1	1	1	1	1	1	1
1	20	2	2	2	2	2	2	2	2	2	2	2	2	2	2	2	3	3	3	3	2	3	3	3	3	3	3	4	3	3	3
2	19	1	2	2	4	2	2	2	2	2	2	2	2	3	3	3	3	4	4	1	3	1	1	1	4	4	3	2	2	2	2
2	20	1	2	1	2	1	2	2	1	1	1	1	2	1	1	1	1	1	1	1	1	1	1	1	1	2	1	1	1	1	1
2	21	1	1	1	2	1	1	1	2	1	1	2	1	1	1	1	1	1	1	1	1	1	1	1	1	2	2	1	1	1	1
2	20	1	1	1	1	1	1	1	1	1	1	3	2	3	1	1	1	1	2	3	1	2	1	1	1	3	1	2	1	1	1
2	21	3	3	3	3	3	3	3	2	3	2	3	3	3	4	4	3	3	2	3	3	3	2	3	3	3	4	3	2	2	2
1	20	1	2	3	2	2	3	3	4	3	2	3	3	1	1	1	1	1	1	1	1	1	1	1	1	1	1	3	2	1	1
2	22	2	1	2	2	1	1	2	2	1	1	2	1	1	2	1	2	1	1	2	1	1	1	1	1	2	1	1	2	1	1
2	20	2	1	1	2	2	2	2	2	2	1	3	2	2	2	1	2	1	2	1	2	3	1	1	2	3	3	2	1	2	1
2	19	2	3	5	5	5	2	5	5	3	1	4	4	2	4	4	1	1	1	1	1	5	1	1	1	5	1	1	1	3	1
2	21	1	1	1	1	1	1	1	1	1	1	1	1	1	1	1	1	1	1	1	1	1	1	1	1	1	1	1	1	3	1
2	21	1	3	2	2	2	2	2	2	2	1	1	1	2	1	2	2	2	2	2	1	1	1	1	2	2	2	2	2	1	1
2	21	2	1	2	2	2	2	2	2	2	2	2	2	2	4	3	1	2	1	4	3	3	1	3	4	4	4	2	3	2	1
2	19	1	1	1	2	1	2	2	3	1	2	3	3	1	1	1	1	1	1	1	1	1	1	1	1	1	2	1	1	1	1
2	20	1	1	1	1	1	2	1	1	1	1	1	1	1	1	1	1	1	1	1	1	2	1	1	2	1	2	1	2	1	1
2	21	2	1	1	2	1	1	1	2	1	1	4	2	1	1	1	1	1	1	1	1	1	1	1	1	1	1	1	1	1	1
2	20	2	2	2	2	2	2	2	2	2	2	2	2	3	2	2	2	2	2	2	2	2	2	2	2	2	2	2	3	2	2
1	21	1	1	1	1	1	1	1	1	1	1	1	1	1	1	1	1	1	1	1	1	1	1	1	1	1	1	1	1	1	1
2	20	2	1	1	1	1	1	1	2	1	1	2	1	2	1	1	1	1	1	1	1	2	1	1	2	1	1	1	1	1	1
2	21	2	2	2	2	3	2	3	3	2	2	2	2	1	2	2	2	2	2	2	1	3	2	2	2	2	2	2	1	1	1
2	21	2	2	2	2	2	2	2	2	2	2	2	2	2	2	2	2	2	2	2	2	2	2	2	2	2	2	2	2	2	2
2	18	3	3	3	3	3	3	3	3	2	2	2	2	3	3	3	2	4	2	4	2	2	1	3	3	3	4	3	3	2	1
2	20	1	1	2	2	1	2	2	2	2	3	3	3	2	2	2	2	2	2	2	2	2	2	2	2	2	2	2	2	2	2
2	21	2	2	1	2	1	1	2	1	2	1	1	1	1	1	2	2	2	1	2	2	2	1	1	2	2	1	2	1	1	1
2	21	1	1	2	2	2	2	2	2	2	1	2	2	1	1	1	1	1	1	1	1	1	1	1	1	1	1	1	1	1	1
2	20	2	2	2	3	2	2	2	2	2	2	3	2	2	3	2	1	2	2	2	3	2	2	1	1	3	3	2	1	1	1
2	20	3	3	3	3	2	3	3	2	2	2	2	2	3	3	3	3	3	2	2	2	2	2	2	2	2	2	2	1	2	1
2	21	1	1	1	1	1	1	1	1	1	1	1	1	2	2	2	2	2	2	1	1	1	1	1	1	1	2	1	2	2	1
2	20	2	2	1	3	2	2	2	2	2	2	5	2	2	2	2	1	2	2	2	3	2	2	2	2	3	3	3	2	2	1
2	20	1	1	1	1	1	1	1	1	1	1	1	1	2	1	1	1	1	2	1	1	1	1	2	1	1	1	1	1	1	1
2	20	1	1	1	1	1	1	1	1	1	1	1	1	1	1	1	1	1	1	1	1	1	1	1	1	1	1	1	1	1	1
2	19	2	1	2	2	2	2	2	4	2	2	2	2	2	1	3	2	4	3	1	3	4	2	2	3	2	4	2	2	2	2
2	20	2	2	2	2	2	2	2	2	2	2	2	2	3	2	2	1	3	2	3	2	3	1	2	3	1	2	2	1	1	2
2	20	3	2	2	4	1	2	3	4	2	1	3	2	3	3	4	1	2	1	2	3	3	2	4	1	2	2	3	1	4	2
2	20	2	2	2	2	2	2	2	1	2	2	2	2	3	2	2	1	1	2	1	1	2	1	2	1	2	1	2	1	2	1
2	21	2	2	2	2	2	2	2	2	2	2	2	2	4	2	4	4	2	3	3	2	3	3	2	2	2	2	2	2	2	2
2	21	2	2	1	3	1	2	2	2	2	2	2	2	4	2	1	1	3	2	1	2	1	1	2	1	1	1	2	2	3	1
2	20	1	2	1	1	1	1	1	2	1	1	2	1	2	1	1	1	1	1	1	1	1	1	1	1	2	1	1	1	1	1
2	21	1	1	1	1	2	1	2	2	1	2	2	1	2	2	2	1	1	1	1	1	1	1	1	1	2	1	2	1	1	1
2	20	2	2	2	2	3	2	2	5	3	2	2	3	3	3	4	2	2	4	5	2	3	2	2	2	4	3	3	3	1	2
2	20	1	1	1	1	1	1	1	3	1	1	1	1	1	1	1	1	1	1	1	1	1	1	1	1	1	1	1	1	1	1
2	20	2	1	1	3	2	2	2	3	2	2	4	2	2	2	2	1	1	1	2	2	2	1	1	1	4	2	2	1	2	1
2	21	3	1	2	2	2	2	2	2	2	2	2	2	2	2	2	2	2	2	2	2	2	2	2	2	2	2	2	2	2	2
1	23	1	2	2	2	2	2	1	1	2	2	2	2	1	1	1	1	1	2	2	2	2	2	2	1	1	2	2	2	1	2
1	22	5	5	5	5	5	5	4	3	3	4	3	2	4	1	2	3	3	3	4	4	4	4	4	3	3	3	3	3	4	4
2	19	1	1	1	2	1	1	2	3	2	1	2	2	2	2	2	1	1	1	2	2	2	1	1	2	4	2	2	1	1	1
2	20	2	2	2	3	2	2	2	2	1	1	3	1	1	2	2	1	1	1	1	1	2	1	1	2	3	1	2	1	1	1
1	20	1	1	1	1	1	1	1	1	2	1	2	1	1	1	1	1	1	1	1	1	1	1	1	1	1	1	1	1	1	1
2	21	2	3	3	1	3	2	2	2	2	2	2	2	1	1	2	2	2	2	1	2	1	2	2	2	2	1	3	3	1	2
2	20	3	3	3	3	3	3	3	3	3	3	3	3	3	3	3	3	3	3	3	3	3	3	2	3	2	2	3	3	2	3
2	21	2	2	2	2	2	2	2	2	2	2	2	1	1	2	2	2	2	2	1	2	2	1	1	1	2	2	2	2	2	1
1	20	1	1	1	1	1	1	1	1	1	1	1	1	1	1	1	1	1	1	1	1	1	1	1	1	1	1	1	1	1	1
2	20	2	2	2	2	2	2	2	2	2	2	2	2	1	1	1	1	2	2	1	1	2	1	1	1	1	1	2	2	2	2
2	22	2	2	2	2	2	2	2	2	2	2	2	2	3	2	3	3	3	3	2	2	2	2	2	2	2	2	2	2	2	2
2	20	2	1	2	2	3	2	2	4	2	1	2	1	4	2	2	1	2	2	2	1	3	1	1	1	3	1	1	2	1	1
2	20	5	5	5	5	5	5	2	1	2	3	3	4	2	3	4	3	2	2	1	4	3	3	2	5	3	3	3	3	3	2
2	21	3	2	2	4	2	2	2	2	2	2	3	2	2	2	2	2	2	3	2	2	3	2	2	2	2	2	2	2	2	2
2	20	2	1	1	1	1	1	1	2	2	2	2	1	1	1	1	1	2	2	2	2	2	2	1	1	1	1	1	1	1	1
2	20	2	2	2	2	2	2	2	2	2	2	2	2	2	2	2	2	2	2	2	2	2	2	2	2	2	2	2	2	2	2
2	20	5	2	2	3	2	2	3	3	3	2	2	2	3	2	4	3	5	3	3	3	3	3	2	3	4	2	3	4	4	1
2	20	1	1	1	1	1	1	1	1	1	1	1	1	1	1	1	1	1	1	1	1	1	1	1	1	1	1	1	1	1	1
2	21	2	2	2	2	2	2	2	2	2	2	2	2	2	2	2	2	2	2	2	2	2	2	2	2	2	2	2	2	2	2
2	21	5	1	2	2	2	2	3	3	2	2	2	2	2	2	4	1	3	2	1	1	3	1	1	3	2	1	3	1	1	1
2	20	1	1	1	1	1	1	1	1	1	1	1	1	1	1	1	1	1	1	1	1	1	1	1	1	1	1	1	1	1	1
1	20	1	1	2	1	1	1	3	1	1	1	3	2	3	3	3	3	3	4	2	3	1	2	3	3	2	2	2	2	2	1
2	21	2	2	2	2	2	2	2	2	2	2	2	2	2	1	2	1	1	1	2	1	2	1	1	2	2	1	1	2	1	1
2	21	2	2	2	2	2	2	2	2	2	2	2	2	1	1	2	2	2	2	2	2	2	2	2	2	2	2	2	2	2	2
2	21	3	2	1	2	2	2	2	2	2	2	2	2	1	1	1	1	1	1	1	1	1	1	1	1	1	1	1	1	1	1
2	19	2	1	1	1	1	1	1	1	1	1	1	1	2	2	2	1	3	4	3	2	3	2	4	3	2	2	2	2	2	5
2	21	2	2	2	2	1	2	2	3	2	1	2	1	1	1	1	1	1	1	1	1	1	1	1	1	2	1	1	1	1	1
2	20	1	1	1	3	1	1	1	1	1	1	1	1	2	2	2	2	2	2	2	2	2	3	2	2	2	2	2	2	2	3
2	20	2	2	2	2	2	2	3	3	3	2	2	3	2	2	3	3	3	3	3	3	3	2	3	3	3	3	3	3	3	3
2	20	2	2	1	1	1	2	1	2	1	3	2	5	1	1	1	2	2	2	1	1	4	2	2	3	2	2	2	2	2	2
2	20	2	2	2	4	2	2	2	3	2	2	2	2	4	5	4	4	2	4	4	2	4	3	2	2	2	4	4	3	2	2
2	20	3	3	3	2	3	2	3	2	1	1	2	2	2	2	2	2	2	2	2	2	2	2	2	1	1	2	5	3	2	2
2	20	1	2	2	2	1	1	1	1	1	1	1	2	1	1	2	1	1	1	1	1	1	1	1	1	1	1	1	1	1	1
2	20	2	2	2	2	2	2	2	2	2	2	2	2	2	2	2	2	2	2	2	2	2	2	2	2	2	2	2	2	2	2
2	19	4	3	2	3	4	4	3	2	2	2	3	3	3	5	4	1	2	3	2	4	4	3	1	3	2	4	4	3	1	1
2	20	2	1	2	2	2	3	2	5	4	1	2	2	2	4	4	2	2	5	3	4	2	2	3	2	2	1	2	4	3	4
2	20	1	1	1	1	1	1	1	1	1	1	1	2	2	2	2	2	3	3	2	3	3	2	2	2	3	3	4	2	3	3
2	20	2	2	2	3	2	2	2	2	2	2	3	2	3	3	3	3	2	2	2	2	3	2	2	2	3	4	3	3	3	1
2	22	2	2	3	2	3	2	3	4	2	3	1	3	2	3	2	3	1	2	3	1	2	2	1	3	2	1	5	3	2	1
2	20	1	1	1	2	2	2	2	1	1	1	2	1	2	1	2	1	1	1	1	1	1	1	1	2	1	1	1	1	1	1
1	20	2	2	2	2	2	2	2	2	2	2	2	2	2	2	2	2	2	2	2	2	2	2	2	2	2	2	2	2	2	2
2	19	2	2	2	2	1	1	1	1	1	1	1	1	4	2	3	1	1	1	1	1	3	1	2	3	1	1	3	2	1	1
2	20	2	2	2	3	1	1	2	3	2	2	3	2	3	2	4	2	3	2	2	2	3	1	1	3	3	2	2	2	1	2
1	20	2	2	3	2	4	3	3	5	3	3	2	2	2	4	4	3	4	2	1	4	4	2	3	4	3	4	4	3	3	2
2	20	1	1	1	3	2	1	1	4	2	1	3	3	1	2	1	1	1	1	1	2	1	1	1	1	1	3	2	2	2	1
1	20	2	1	1	2	2	1	2	2	1	1	2	2	2	1	2	1	2	2	2	1	1	1	1	2	3	2	1	2	1	1
2	20	2	1	1	1	2	3	2	1	2	2	2	1	2	1	2	1	2	2	1	1	2	1	1	2	3	2	1	3	1	1
2	21	1	2	1	1	1	1	1	5	1	1	1	1	1	1	2	1	1	1	1	1	1	1	1	1	1	2	1	1	1	1
2	21	1	1	1	3	2	2	2	2	2	2	2	2	1	2	2	2	2	1	2	2	2	2	2	2	2	2	2	2	2	2
1	20	2	1	1	2	2	2	2	2	2	1	2	2	2	3	2	1	1	2	1	1	1	1	1	1	2	1	2	1	1	1
2	20	2	3	2	5	1	3	2	2	2	1	1	1	2	1	2	1	1	1	1	1	2	1	1	2	1	1	4	2	1	1
1	20	1	1	1	5	1	2	2	5	2	2	4	4	2	2	3	1	1	1	3	2	2	1	1	1	5	1	2	1	1	1
2	19	1	1	2	2	1	2	2	3	2	1	1	1	1	2	1	2	2	2	1	2	1	1	1	2	3	3	3	2	2	2
2	19	1	1	2	2	1	1	2	2	1	1	1	2	1	2	2	3	2	2	3	3	2	2	2	2	3	2	2	2	3	3
1	20	2	1	2	2	2	1	1	2	2	1	3	3	2	3	3	1	3	3	2	3	2	1	3	2	4	4	2	3	2	4
2	22	3	2	1	2	2	1	2	2	2	2	2	1	1	1	2	3	2	3	3	2	3	4	2	2	1	1	2	3	2	2
2	20	2	1	1	3	2	1	2	2	1	1	3	1	1	2	3	1	1	1	1	1	1	1	2	1	3	2	1	1	1	1
1	21	2	1	1	2	1	1	1	1	1	1	2	1	1	2	1	1	1	1	1	1	1	1	1	1	1	1	2	1	1	1
1	18	1	1	1	1	1	1	1	1	1	1	1	1	1	1	1	1	1	1	1	1	1	1	1	1	1	1	1	1	1	1
2	18	4	2	2	2	2	2	2	4	2	1	2	1	2	2	2	1	1	1	1	1	2	1	1	2	1	1	1	1	1	1
2	19	2	2	2	2	2	2	3	2	2	2	3	2	2	2	2	1	2	2	1	1	2	1	1	1	4	1	2	1	1	2
2	19	4	2	2	4	1	1	3	2	2	1	3	1	3	1	4	1	1	2	1	3	3	1	1	1	4	5	3	1	3	1
2	17	2	1	1	3	1	2	2	2	1	1	2	1	3	3	4	1	4	3	2	1	2	5	2	3	3	2	2	2	4	3
2	21	2	2	1	1	1	1	1	1	1	1	1	1	1	2	1	2	1	1	2	1	1	1	2	3	2	3	3	3	3	2
1	21	1	1	1	4	2	1	1	1	1	2	2	1	1	2	2	1	2	1	1	1	2	1	1	1	1	1	2	1	1	1
2	20	4	3	3	4	5	4	4	5	4	4	3	5	4	3	4	2	4	3	2	2	4	2	2	4	3	3	4	3	4	3
2	20	2	3	2	4	2	2	1	4	2	2	2	2	4	4	4	2	3	5	2	2	2	1	1	5	1	1	2	4	1	3
2	21	3	2	3	5	2	2	2	4	2	1	5	3	2	2	2	1	2	1	1	1	2	1	1	2	2	1	2	1	1	1
2	21	3	3	3	2	3	2	2	3	2	2	2	2	2	2	3	2	1	2	2	2	3	2	1	2	2	2	2	2	2	1
2	18	4	5	5	5	5	3	5	5	2	2	2	5	2	1	2	2	4	3	2	2	2	2	1	2	5	5	5	5	2	1
2	20	1	1	1	5	1	1	1	3	1	1	5	2	1	1	1	1	2	1	1	1	1	1	1	1	2	1	2	1	1	1
2	22	2	2	2	3	2	2	2	3	2	2	2	2	2	2	2	2	2	3	2	1	2	1	1	2	3	2	2	2	1	1
2	25	2	1	1	2	1	1	2	2	1	1	2	2	2	2	2	2	2	2	2	2	2	1	1	1	2	2	2	2	1	1
2	23	1	1	1	3	1	1	2	3	2	1	4	2	2	1	2	1	1	1	1	1	2	1	1	1	2	2	1	1	1	1
2	23	2	1	1	2	1	1	2	1	1	1	3	1	2	3	2	1	1	1	1	1	1	1	1	1	1	1	1	1	1	1
1	22	1	1	1	2	2	2	2	3	5	3	3	3	2	1	1	2	2	2	2	2	2	2	2	2	2	2	2	2	2	2
2	23	4	3	3	5	4	5	5	5	4	4	3	2	3	3	4	4	2	4	3	2	3	2	2	3	5	4	4	4	1	2
2	22	2	3	2	3	2	2	2	2	3	1	4	3	2	3	2	1	2	2	1	2	3	2	2	3	3	2	2	2	2	1
2	21	5	5	5	2	2	4	5	5	4	4	2	5	4	4	5	3	4	4	3	4	5	3	3	5	4	4	5	4	3	3
2	22	1	1	1	2	1	2	2	2	2	2	2	2	2	2	2	2	2	2	2	2	2	2	2	2	2	2	2	2	2	2
2	20	2	3	3	2	2	2	3	1	1	2	2	2	1	1	1	1	1	1	1	1	1	1	1	1	1	1	1	1	1	1
2	20	1	1	2	1	1	1	1	1	1	1	1	1	1	1	1	1	1	1	2	1	1	1	1	1	1	1	1	1	1	1
2	21	2	2	2	2	1	2	2	2	1	1	3	2	2	2	2	1	1	2	3	2	2	2	1	2	4	3	2	2	2	1
2	21	1	1	1	2	2	4	3	3	2	4	4	5	4	1	1	2	2	3	2	2	1	1	2	2	1	4	3	3	1	1
1	21	2	2	2	2	1	1	1	4	1	1	2	2	1	1	1	1	3	1	2	1	1	1	1	1	3	1	2	2	2	2
2	18	5	5	5	5	5	5	5	5	5	5	5	5	3	3	4	1	2	3	3	4	5	1	2	4	4	3	3	4	1	4
2	18	2	3	2	1	4	4	4	1	1	4	1	1	4	3	3	1	2	4	1	1	4	1	2	4	1	1	2	1	2	4
1	18	3	3	3	3	3	3	3	2	2	1	2	1	4	2	4	3	5	4	1	5	5	3	1	1	3	3	2	5	2	2
2	18	2	3	2	2	2	1	3	4	1	1	1	1	2	3	1	1	1	5	4	2	1	1	1	1	2	2	3	3	1	2
2	20	1	1	1	1	1	1	1	1	1	1	1	1	1	1	1	1	1	1	1	1	1	1	1	1	1	1	1	1	1	1
2	19	3	2	1	1	2	2	2	3	2	2	2	2	4	2	3	2	3	3	2	2	1	2	2	2	2	2	2	3	2	3
1	20	3	3	3	2	2	3	3	3	3	3	2	2	3	3	2	3	3	3	3	3	3	3	3	3	3	3	3	3	3	3
2	19	1	1	1	1	1	1	1	1	1	1	1	1	1	2	1	1	1	1	1	1	1	1	1	1	1	1	1	1	1	1
2	20	2	2	2	2	2	2	2	2	2	2	2	2	1	1	1	1	1	1	1	1	2	2	2	2	4	4	4	4	3	2
2	20	1	1	1	1	1	1	1	1	1	1	5	1	1	1	1	1	1	1	1	1	1	1	1	1	3	1	1	1	1	1
2	19	1	1	1	1	1	2	1	1	1	1	1	3	1	1	2	1	2	1	2	2	2	1	1	1	1	1	1	1	1	1
1	20	1	1	1	1	1	1	1	1	1	1	1	1	1	1	1	1	1	1	1	1	1	1	1	1	1	1	1	1	1	1
1	18	2	2	2	2	1	1	1	3	1	1	2	1	2	1	1	1	1	1	1	1	1	1	1	2	2	2	1	1	1	2
1	22	1	1	1	3	3	1	3	2	2	1	4	3	1	1	1	1	1	1	1	1	1	1	1	2	2	2	2	1	1	1
1	18	2	2	2	3	3	3	2	4	3	3	3	4	2	2	3	2	2	2	2	2	2	2	1	2	2	2	2	2	4	2
2	18	5	5	5	1	5	5	5	1	5	5	1	5	5	5	5	5	5	5	5	5	5	5	5	5	5	5	5	5	5	5
2	20	2	2	2	2	2	1	2	2	1	1	2	2	1	1	2	1	1	2	2	2	1	1	1	1	2	2	1	1	1	1
1	19	3	2	2	4	1	2	3	4	2	2	4	3	2	2	1	1	1	1	1	1	3	1	1	1	2	1	1	1	1	2
1	19	3	2	2	3	2	2	2	4	2	2	3	2	3	3	2	1	2	2	2	3	2	2	2	2	4	4	3	1	2	2
2	18	5	4	2	3	2	2	3	3	3	3	4	4	2	2	4	3	3	3	2	2	4	1	2	3	4	4	3	1	1	2
2	20	2	2	1	2	2	1	1	2	1	1	1	1	1	1	1	1	1	1	1	2	2	1	1	1	1	1	1	2	1	1
2	19	2	2	2	2	1	1	2	2	1	1	1	1	1	1	1	2	2	1	1	1	1	1	2	1	3	2	2	2	1	1
1	18	1	1	1	5	1	1	3	5	2	1	5	1	2	3	3	2	1	1	2	2	4	1	1	2	2	2	2	1	2	3
1	22	1	1	1	1	3	2	2	1	1	1	1	2	2	1	1	2	2	2	1	1	1	1	3	3	3	2	2	2	2	1
2	18	2	2	2	2	1	1	2	2	1	2	2	2	2	4	2	1	2	1	2	2	2	1	1	2	2	2	2	2	2	1
1	19	1	1	1	5	1	1	1	3	1	1	5	2	1	2	2	2	1	1	1	1	1	1	1	1	2	1	1	1	1	1
2	20	4	3	3	3	2	5	3	2	4	5	3	3	3	2	3	2	3	4	3	1	2	1	2	2	3	1	2	2	3	2
2	19	1	2	2	2	2	2	2	1	1	1	1	1	2	1	2	1	1	1	1	1	2	1	1	2	3	1	1	1	1	1
1	21	1	1	2	1	1	1	2	1	3	3	2	3	4	3	3	4	3	3	3	3	3	3	3	3	3	3	3	4	3	4
2	19	2	2	2	2	1	1	1	2	2	1	2	1	2	2	2	1	1	1	1	1	1	1	1	2	2	2	1	1	1	1
2	20	2	2	2	3	2	2	2	2	2	2	2	2	2	2	2	2	2	2	2	2	2	2	1	2	2	2	2	1	1	1
1	20	2	2	2	2	2	2	2	2	2	2	2	2	2	2	3	3	2	2	2	2	2	2	2	2	2	2	2	2	2	2
2	20	2	1	1	1	1	2	2	4	1	1	3	3	1	3	3	3	2	2	2	2	2	2	2	2	2	2	4	1	2	2
2	20	1	1	1	1	1	1	1	1	1	1	1	1	1	1	1	1	1	1	1	1	1	1	1	1	1	1	1	1	1	1
2	20	2	2	2	2	3	3	2	2	2	2	2	2	3	2	2	2	1	2	2	1	2	1	2	2	2	2	2	3	2	2
1	20	2	3	3	3	3	3	3	3	3	3	3	3	3	3	3	3	3	3	3	3	3	3	3	3	3	3	3	2	1	1
1	21	2	2	2	2	2	2	2	2	2	2	2	2	2	2	2	2	2	2	2	2	2	2	2	2	2	2	2	2	2	2
2	18	2	1	1	1	1	1	2	4	1	1	3	1	1	2	1	1	1	1	2	4	1	1	1	1	4	4	1	1	2	1
2	19	3	2	2	2	2	2	2	2	2	2	2	2	2	2	2	2	2	2	2	2	2	2	2	3	4	3	3	2	2	2
2	18	2	1	1	1	1	2	5	5	1	1	2	2	1	1	1	1	1	1	1	1	1	1	1	1	3	2	4	3	1	1
2	19	3	4	3	3	2	4	3	3	3	3	2	4	3	4	3	3	3	4	3	3	5	2	2	3	4	4	4	2	2	3
1	21	2	1	3	4	1	1	2	2	2	1	3	1	2	3	3	1	2	1	1	2	2	1	1	2	4	2	2	1	1	1
1	19	2	2	1	3	1	1	1	3	1	1	3	1	2	1	1	1	1	1	1	1	2	1	1	1	3	1	1	1	1	1
1	20	1	1	1	1	1	1	1	1	1	1	1	1	1	1	1	1	1	1	1	1	1	1	1	1	1	1	1	1	1	1
2	19	2	2	2	3	1	2	3	2	2	1	3	2	1	2	3	2	3	2	1	1	3	1	2	1	4	4	4	3	1	1
2	20	1	1	2	1	1	2	2	3	1	2	2	2	1	1	1	1	1	1	1	1	1	1	1	1	1	1	1	1	1	1
2	20	1	1	1	1	3	2	3	2	3	3	2	5	4	3	2	1	1	2	2	2	1	2	2	4	3	3	2	3	3	1
2	21	2	2	1	2	2	2	2	3	2	2	3	2	2	2	2	1	2	2	1	1	3	1	1	2	2	2	2	2	1	1
2	19	2	2	2	2	2	2	2	2	3	3	3	3	3	2	3	3	3	3	2	3	3	3	3	3	3	3	3	4	3	2
2	18	2	3	2	3	2	1	1	4	1	1	3	1	1	1	1	1	1	1	1	1	2	1	1	1	2	1	2	1	1	1
1	20	1	2	1	3	1	1	1	4	1	1	3	2	4	2	2	1	1	1	1	1	2	1	2	2	3	1	1	1	1	2
2	19	2	2	2	2	2	2	2	2	2	1	2	1	1	2	2	1	1	1	1	1	2	1	1	2	2	2	2	1	1	1
2	20	1	1	1	1	1	1	1	1	1	1	1	1	1	1	1	1	1	1	1	1	1	1	1	1	1	1	1	1	1	1
1	21	1	2	2	2	2	2	2	2	2	3	3	2	2	2	2	2	2	2	2	2	2	2	2	2	2	2	2	2	2	2
2	20	2	2	2	2	3	4	3	4	4	3	3	3	2	2	3	2	3	2	3	1	2	3	3	2	2	3	4	3	3	3
2	21	2	1	1	2	1	1	2	2	1	1	2	1	3	3	3	3	3	3	3	3	3	3	3	3	3	3	3	3	3	3
2	20	2	2	2	3	2	2	2	5	2	2	3	2	2	2	2	2	2	2	2	2	3	2	1	2	4	3	2	1	1	1
1	20	2	2	2	3	2	2	3	2	2	1	2	1	3	1	1	1	1	2	1	1	2	1	1	2	2	1	1	1	1	2
2	20	2	2	1	1	1	2	3	2	2	2	2	2	3	1	1	1	1	1	1	1	2	1	1	1	2	1	1	2	1	1
2	19	1	1	1	1	1	1	1	1	1	2	3	4	2	2	1	1	1	1	1	1	1	1	1	1	1	1	1	2	1	1
1	21	2	2	1	2	1	1	1	2	1	1	2	1	1	1	1	1	1	1	3	1	1	1	1	1	4	1	3	2	1	2
2	18	1	1	1	2	1	1	1	2	1	1	2	1	1	1	1	1	1	1	1	1	1	1	1	1	3	2	2	2	1	1
2	23	1	2	1	2	2	2	2	2	2	1	2	2	2	1	2	1	1	2	1	1	2	1	1	2	2	2	2	2	2	2
2	20	1	1	1	3	1	1	1	2	1	1	2	1	1	1	1	1	1	1	1	1	1	1	1	1	3	3	3	1	1	1
2	20	3	2	2	3	2	2	2	2	1	2	2	1	2	2	2	2	1	2	1	1	4	1	1	2	2	2	1	1	1	2
1	21	2	2	2	2	1	2	2	3	2	2	2	2	2	2	2	1	3	2	1	2	2	1	1	2	2	2	2	1	1	2
2	18	2	2	2	2	1	2	2	3	1	2	3	1	2	2	2	1	1	1	1	1	2	1	1	2	2	1	2	2	1	1
2	21	3	4	4	4	4	4	4	2	3	3	3	3	2	2	3	3	3	3	3	3	3	3	3	3	3	3	3	3	3	3
2	20	2	2	2	2	2	2	2	2	2	2	2	2	2	2	2	2	2	2	2	2	2	2	2	2	2	2	2	2	2	2
2	20	1	1	1	1	1	1	1	1	1	1	1	1	1	1	1	1	1	1	1	1	1	1	1	1	1	1	1	1	1	1
1	20	3	2	2	3	1	2	3	1	1	1	4	1	2	2	2	2	2	1	1	1	3	2	2	3	1	2	2	1	1	2
2	20	2	1	2	3	3	3	3	3	3	3	3	3	2	2	2	2	2	2	2	2	2	2	2	2	3	2	2	2	2	2
2	21	1	1	1	2	1	2	2	2	1	2	2	1	1	1	1	1	1	1	1	1	1	1	1	1	1	1	1	1	1	1
2	20	3	3	3	2	3	2	3	3	2	2	2	1	3	2	3	1	2	2	1	1	3	1	1	3	2	2	2	2	1	1
2	21	1	2	2	2	1	2	2	2	2	1	2	2	1	1	1	1	2	1	1	1	1	1	1	1	2	1	1	1	1	1
2	20	1	1	1	1	1	1	1	1	1	1	3	1	2	1	1	1	1	1	1	1	1	1	1	1	1	1	1	1	1	1
2	20	2	2	2	3	1	2	1	2	1	1	3	2	2	1	2	1	1	1	1	1	2	1	1	1	3	1	1	1	1	1
2	20	3	1	1	2	1	2	1	2	2	2	1	1	2	2	2	1	2	1	1	1	1	1	1	2	2	1	2	1	3	1
2	20	1	1	1	3	1	1	1	4	1	1	3	1	1	2	1	1	1	1	1	2	1	1	1	1	2	2	2	3	1	1
2	20	1	2	1	1	1	5	3	3	2	3	1	1	3	1	1	1	2	1	4	1	2	1	2	2	2	2	1	1	1	1
2	18	2	2	1	3	2	1	2	3	1	1	2	1	2	2	2	1	3	2	2	1	3	1	2	3	2	1	3	1	2	2
2	25	1	1	1	1	1	1	1	1	1	1	1	1	1	1	1	1	1	1	1	1	1	1	1	1	1	1	1	1	1	1
2	19	2	2	2	2	2	2	2	2	2	2	2	2	2	2	2	2	2	2	2	1	2	1	1	1	2	2	2	3	2	1
1	19	5	4	5	1	4	4	3	4	3	3	4	4	5	5	5	5	5	5	5	5	5	5	5	5	4	3	2	3	2	1
1	19	2	2	2	2	2	2	2	2	2	2	2	2	3	3	3	3	3	3	3	3	3	3	3	3	3	3	3	3	3	3
1	18	2	2	3	3	2	2	2	4	2	2	4	2	3	3	2	1	1	2	2	3	2	1	2	3	3	3	2	1	1	2
2	20	2	2	1	3	1	2	2	1	2	2	3	1	2	1	2	1	1	1	1	1	2	1	1	2	1	1	1	1	1	1
2	20	4	4	3	3	5	5	4	2	4	3	3	3	3	2	3	3	3	3	2	4	4	1	1	3	4	4	2	2	1	2
2	19	2	2	2	2	2	2	2	2	2	1	2	2	1	2	2	1	1	1	1	1	2	1	1	1	1	1	1	1	1	1
1	16	2	2	2	2	2	2	2	2	2	2	2	2	2	2	2	2	2	2	2	2	2	1	2	2	2	2	1	1	2	2
2	18	2	2	2	2	2	2	2	2	2	2	3	1	2	2	2	2	2	2	3	2	2	2	2	2	4	1	2	2	2	1
2	18	5	5	5	5	5	5	5	5	5	5	5	5	5	5	5	5	5	5	5	5	5	5	5	5	5	5	5	5	5	5
2	18	1	1	1	1	1	1	1	1	1	1	1	1	1	1	1	1	1	1	1	1	1	1	1	1	1	1	1	1	1	1
1	20	2	2	2	2	2	3	3	5	2	2	2	3	3	2	2	2	2	2	2	1	2	2	2	2	3	2	2	2	2	2
1	18	3	4	5	2	5	5	5	5	5	5	5	5	3	3	3	3	1	3	3	1	3	2	3	3	3	3	2	1	3	3
2	19	1	2	2	3	1	1	2	4	2	1	3	1	2	1	2	1	2	1	1	1	1	1	1	1	4	2	2	2	1	2
1	21	2	2	2	2	2	2	2	2	2	2	2	2	1	2	1	1	1	1	1	1	1	1	2	1	1	1	1	2	1	2
2	18	2	2	2	3	1	1	3	3	2	2	3	2	1	2	2	1	1	1	1	1	2	1	1	1	2	1	2	2	1	1
2	20	2	2	1	2	1	1	2	1	1	1	2	2	1	4	2	1	2	1	2	2	2	1	1	2	2	3	2	2	4	1
2	17	4	4	3	4	4	2	3	1	2	4	3	3	2	2	4	3	2	2	1	1	4	1	1	4	4	2	3	5	1	1
1	20	2	1	1	2	1	1	1	2	2	1	1	2	2	1	2	2	1	1	1	1	1	1	2	1	4	3	3	2	2	1
2	19	1	5	2	5	1	1	5	5	1	2	2	2	2	2	5	2	1	2	3	2	2	1	2	1	5	2	2	1	2	4
2	19	2	2	2	2	2	2	2	2	2	2	2	2	3	3	3	3	2	2	2	2	2	2	2	2	2	2	2	2	2	2
1	19	2	2	2	2	2	2	2	2	2	1	2	2	3	1	2	2	2	2	2	2	2	2	2	2	2	2	2	2	2	2
1	20	5	5	5	5	5	5	5	5	5	5	2	5	4	5	5	5	3	3	5	5	5	2	5	4	5	5	5	2	2	5
1	19	1	1	1	1	2	1	2	5	5	5	5	5	1	1	1	1	5	5	3	3	1	1	5	3	5	5	2	5	5	3
2	19	2	2	2	2	2	2	2	2	1	1	2	1	1	1	2	1	1	1	1	1	2	1	1	1	2	1	1	1	1	1
2	19	4	2	1	3	1	1	1	5	1	1	3	1	1	3	2	2	3	3	3	1	3	1	1	3	3	3	3	3	1	1
2	21	2	2	2	2	2	2	2	3	1	2	2	1	2	4	2	2	2	2	2	2	2	1	1	1	4	2	2	1	1	1
1	21	1	1	1	1	1	1	1	1	1	1	1	1	1	1	1	1	1	1	1	1	1	1	4	1	1	1	1	1	1	1
1	21	3	2	3	3	2	2	2	3	2	1	2	2	2	3	2	4	2	2	1	3	3	2	1	2	3	3	2	1	1	1
1	18	2	1	5	4	2	2	1	2	2	1	5	5	2	4	4	3	2	2	2	4	3	2	2	4	5	5	3	1	4	2
2	18	1	1	1	1	1	1	1	1	1	1	1	1	1	1	1	1	1	1	1	1	1	1	1	1	1	1	1	1	1	1
2	18	1	1	1	1	1	1	1	1	1	1	1	1	1	1	1	1	1	1	1	1	1	1	1	1	1	1	1	1	1	1
1	21	2	2	2	4	1	2	2	2	2	2	4	4	1	3	2	1	1	1	1	1	2	1	1	1	3	2	1	1	1	1
2	19	3	5	3	5	2	3	3	2	2	3	3	2	2	3	4	3	2	1	1	1	5	1	1	1	3	2	2	1	1	1
2	20	2	2	2	2	1	1	2	4	2	1	2	2	2	2	2	1	2	2	1	1	3	1	1	2	2	3	2	2	4	2
2	19	1	1	1	1	1	1	1	1	1	1	1	1	1	1	1	1	1	1	1	1	1	1	1	1	1	1	1	1	1	1
2	18	2	2	2	3	2	2	2	2	1	1	3	3	2	3	4	1	2	3	1	1	2	1	2	2	1	2	4	1	1	1
2	19	2	2	2	2	2	2	2	2	2	2	2	2	3	2	2	2	2	2	2	2	2	3	1	2	3	3	2	3	2	2
2	20	2	2	2	2	2	2	2	2	2	2	2	2	2	2	2	3	2	2	2	2	2	2	2	2	2	2	2	2	2	2
1	19	1	1	1	1	1	1	1	1	1	1	1	1	1	1	1	1	1	1	1	1	1	1	1	1	1	1	1	1	1	1
2	19	1	1	1	1	1	1	1	1	1	1	1	2	1	1	2	1	1	1	1	1	1	1	2	1	1	1	1	2	1	1
1	19	1	1	1	1	1	1	1	1	1	1	1	1	1	1	1	1	1	1	1	1	1	1	1	1	3	3	3	1	3	3
2	19	2	1	1	1	1	1	1	1	1	2	1	1	1	1	1	1	1	1	1	1	1	1	1	1	1	1	1	1	1	1
2	19	2	2	4	2	3	4	4	3	3	2	2	3	3	2	3	2	2	3	3	1	4	1	1	3	2	1	3	1	1	2
1	19	1	1	1	1	1	1	1	1	1	1	1	1	1	1	1	1	1	1	1	1	1	1	1	1	1	1	1	1	1	1
2	19	2	2	1	2	1	1	1	5	1	1	3	1	3	1	1	1	1	1	3	1	1	1	1	1	5	1	1	1	1	1
2	19	2	2	3	3	2	2	3	2	2	2	1	1	2	2	3	3	2	2	2	1	2	2	1	2	2	2	2	3	2	1
2	19	2	2	2	2	2	2	2	2	2	2	2	2	2	2	2	2	2	2	2	2	2	2	2	2	2	2	2	2	2	2
1	20	1	1	1	1	1	1	2	1	1	1	1	1	1	1	1	1	1	1	1	2	1	1	1	1	1	1	1	1	1	1
2	19	2	1	1	1	1	1	2	5	2	2	2	1	1	2	1	1	1	1	1	1	1	1	1	1	3	1	1	1	1	1
1	20	2	2	1	2	1	1	1	2	1	1	2	1	2	2	2	1	2	2	2	1	2	1	1	1	2	1	1	2	1	1
2	19	2	2	2	2	2	2	2	3	2	1	3	2	2	2	2	1	2	2	1	1	2	1	1	2	2	1	2	2	1	1
2	19	2	2	2	2	2	2	2	3	2	2	3	2	2	3	2	2	3	2	2	2	2	1	1	1	3	3	2	1	1	1
2	20	2	2	4	2	2	4	4	3	2	1	3	4	3	3	3	4	3	3	5	3	3	2	4	1	4	3	4	4	3	1
1	20	2	2	2	2	4	2	2	2	2	2	2	2	2	2	2	2	2	2	2	2	2	2	2	2	2	2	2	2	2	1
1	19	1	1	1	3	1	2	2	1	1	1	3	1	1	1	1	1	1	2	2	1	1	1	1	1	2	1	1	1	1	1
1	20	2	4	3	3	3	1	2	2	2	3	3	3	3	3	4	4	2	2	3	4	4	4	4	3	2	2	2	2	1	2
1	21	2	1	1	1	1	1	1	1	1	1	1	1	1	1	1	1	1	1	2	1	1	1	1	1	2	1	2	2	1	1
2	21	2	1	1	3	2	2	2	2	1	2	2	1	2	2	2	1	1	1	1	1	1	1	1	1	1	1	1	1	1	1
2	20	1	1	1	1	1	1	2	1	2	1	4	4	1	1	3	1	3	1	1	1	3	1	1	1	3	2	3	1	1	1
1	19	1	1	1	1	1	1	1	1	1	1	1	1	1	1	1	1	1	1	1	1	1	1	1	1	1	1	1	1	1	1
2	18	1	2	1	4	1	2	2	4	2	2	4	2	1	1	1	1	1	1	1	1	2	1	2	1	2	1	1	2	1	1
2	21	3	2	2	2	2	2	2	2	2	2	3	2	1	1	2	1	1	1	1	2	3	1	1	1	2	2	2	1	1	1
2	19	2	1	1	2	2	2	2	4	1	2	2	1	2	2	2	1	1	2	1	1	2	1	1	1	2	2	1	1	1	1
1	20	4	2	2	2	2	2	2	2	2	2	2	2	3	2	3	3	2	3	3	3	3	3	3	3	3	3	3	3	3	3
2	21	2	1	1	4	1	1	2	2	3	1	4	1	1	1	2	1	1	1	1	1	1	1	1	1	2	3	3	2	2	1
2	20	2	2	2	4	2	3	3	5	2	2	2	2	2	1	2	1	2	1	1	1	2	1	1	1	2	1	2	2	1	1
2	21	2	2	2	2	2	2	2	2	2	2	2	2	1	1	2	1	1	1	1	2	2	1	1	1	2	2	2	1	1	1
1	20	2	2	2	2	2	2	2	2	2	2	2	2	1	2	2	2	2	2	2	2	2	2	2	2	2	1	2	2	2	2
1	20	5	5	5	5	5	5	5	5	5	5	5	5	5	5	5	5	5	5	5	5	5	5	5	5	5	5	5	5	5	5
1	20	3	1	1	3	2	4	3	4	3	3	2	2	2	3	3	2	3	3	3	4	3	3	3	4	4	1	4	2	3	3
1	20	3	3	2	3	2	2	3	3	3	3	3	3	3	3	4	3	3	3	3	3	3	3	3	3	3	3	3	3	2	2
2	19	2	2	2	1	1	2	2	2	2	2	1	1	2	2	2	2	1	2	2	2	2	1	1	1	2	1	2	1	1	2
2	19	2	2	2	4	2	4	5	3	2	3	4	3	4	3	5	3	2	2	2	2	2	2	1	4	4	2	2	2	1	1
2	20	2	2	3	2	2	2	2	2	2	2	2	2	2	2	2	2	2	2	2	2	2	1	1	2	1	1	1	2	1	2
2	19	2	2	2	2	2	2	3	2	2	2	2	2	2	2	2	2	2	1	2	2	3	1	2	2	3	2	2	2	1	1
2	18	3	5	3	3	2	3	3	5	4	3	3	3	2	3	2	1	4	5	4	3	4	2	2	4	4	3	4	2	2	4
2	21	2	3	2	4	3	2	2	2	1	2	1	1	4	1	2	1	2	1	1	1	2	1	1	2	2	1	1	1	1	1
1	20	3	3	3	3	3	3	3	3	3	3	3	3	3	3	3	3	3	3	3	3	3	3	3	3	3	3	3	3	3	3
2	18	1	1	1	1	1	1	1	1	1	1	1	1	1	1	1	1	1	1	1	1	1	1	1	1	1	1	1	1	1	1
2	18	1	1	1	1	1	1	1	1	1	1	1	1	1	1	1	1	1	1	1	1	1	1	1	1	1	1	1	1	1	1
2	19	2	1	1	3	2	1	1	2	1	1	2	1	2	1	1	1	1	1	1	1	1	1	1	1	2	1	1	1	1	1
2	18	2	2	2	3	2	2	4	2	1	2	1	1	4	1	3	3	2	1	3	1	2	1	3	3	4	2	1	1	1	4
2	19	2	2	2	3	1	2	2	3	1	2	2	2	1	2	2	1	2	1	1	1	2	1	1	2	2	2	2	1	1	1
2	20	1	1	1	1	1	1	1	1	1	1	1	1	1	1	1	1	1	1	1	1	1	1	1	1	1	1	1	1	1	1
1	19	1	1	2	3	2	2	2	2	2	1	3	2	1	2	2	1	1	1	1	1	1	1	1	1	2	2	1	2	1	1
1	19	1	1	1	1	1	1	1	1	1	1	1	1	1	1	1	1	1	1	1	1	1	1	1	1	1	1	1	1	1	1
2	19	3	2	3	4	4	3	3	3	4	4	3	3	3	3	3	3	4	3	2	3	2	2	3	2	3	3	3	3	4	2
1	21	2	2	2	2	2	2	2	1	1	1	3	2	3	2	2	3	2	2	2	3	3	2	2	2	2	2	2	2	2	3
1	19	5	5	5	4	5	1	5	5	4	4	3	4	3	3	3	2	5	5	4	4	2	5	4	3	5	4	4	1	2	5
2	20	2	1	1	2	1	1	1	2	1	1	1	1	1	1	1	1	1	1	1	1	1	1	1	1	2	1	1	1	1	1
2	19	2	1	1	1	1	2	2	2	2	1	1	1	2	1	1	1	1	3	1	4	1	1	1	1	1	4	1	1	2	2
1	19	2	2	4	1	3	2	2	3	3	3	1	3	5	5	5	5	5	5	2	3	3	2	3	3	3	3	3	3	3	2
2	20	1	1	2	3	2	2	3	2	3	2	2	2	2	1	1	1	1	1	3	1	4	1	1	2	3	2	2	2	1	1
1	19	1	1	1	1	1	1	1	1	1	1	1	1	1	1	1	1	2	1	1	1	1	1	1	1	1	1	1	1	1	1
2	19	2	2	2	3	3	2	3	3	3	2	3	2	3	3	3	3	3	3	4	2	4	4	2	4	4	2	3	4	2	3
2	19	1	1	1	1	1	1	1	1	1	1	1	1	1	1	1	1	1	1	1	1	1	1	1	1	1	1	1	1	1	1
2	19	1	1	1	1	1	1	1	1	1	1	1	1	1	2	1	1	1	1	1	1	1	1	1	1	1	1	2	1	1	1
2	19	4	4	3	5	2	2	3	3	2	2	5	4	2	3	4	2	2	2	1	2	4	2	1	2	1	2	2	2	3	1
2	18	2	2	2	2	3	3	3	3	3	3	3	3	2	3	3	3	3	3	3	3	3	3	3	3	3	3	3	3	3	1
2	19	1	1	1	3	1	1	3	4	2	1	4	2	1	4	3	3	1	1	2	1	2	1	1	3	3	3	2	1	2	2
2	19	1	2	2	2	1	1	1	1	1	2	2	2	2	2	2	2	2	2	2	2	2	3	2	2	2	2	2	3	2	1
1	19	2	2	2	2	2	2	1	3	1	1	5	1	2	1	1	1	1	1	2	1	2	1	1	1	1	2	1	1	1	1
2	20	2	3	2	2	1	4	2	3	2	2	3	2	2	2	3	2	2	2	2	3	2	2	3	1	3	2	2	2	3	3
2	19	1	1	1	1	1	1	1	1	1	1	1	1	1	1	1	1	1	1	1	1	1	1	1	1	1	1	1	1	1	1
2	18	1	1	1	1	1	1	1	1	1	1	1	1	1	1	1	1	1	2	1	4	2	5	1	1	2	1	1	1	1	1
2	19	2	2	1	2	2	2	2	2	2	2	2	2	2	2	2	2	2	2	2	2	2	2	2	2	2	2	2	2	2	1
2	18	2	2	2	3	3	2	1	2	2	2	3	2	2	3	2	1	1	2	2	1	3	1	1	1	4	3	3	1	2	1
2	19	2	2	3	2	3	2	2	2	2	2	3	2	1	2	1	1	1	2	2	2	2	1	1	2	3	2	2	2	2	1
2	19	2	2	2	2	2	2	2	2	2	2	2	2	2	1	2	1	1	1	4	1	2	1	1	2	4	2	1	1	1	1
2	20	1	2	2	1	1	2	1	2	2	1	3	1	2	1	2	1	3	1	2	1	1	2	1	1	2	1	2	2	1	3
2	18	2	2	2	2	2	2	2	2	2	2	3	2	2	2	2	1	1	1	1	1	1	1	1	1	4	2	2	1	1	1
2	20	1	2	1	2	1	2	1	3	1	3	3	2	3	3	2	3	3	4	3	3	3	3	3	3	3	2	4	3	4	4
1	19	1	1	1	5	2	1	2	2	2	1	2	2	1	1	1	1	1	1	1	1	1	1	1	1	1	1	1	1	1	1
1	21	1	2	1	2	1	2	1	2	1	2	3	2	2	1	1	1	1	1	1	1	2	1	2	2	4	2	1	2	1	2
2	20	2	2	2	2	2	2	3	2	2	2	2	2	1	2	2	2	2	2	3	2	3	1	2	3	3	2	2	1	2	1
1	19	4	3	2	4	4	2	2	4	4	2	3	3	2	1	3	1	2	1	2	1	3	1	3	2	1	1	2	1	5	1
2	20	2	2	2	2	2	2	2	2	2	2	2	2	2	2	2	1	2	3	3	2	2	1	2	3	4	2	2	1	2	2
2	20	2	1	1	2	1	1	1	1	3	1	4	3	2	1	1	1	1	2	1	1	2	1	1	1	2	1	4	1	1	1
1	19	1	1	1	1	1	1	1	1	1	1	1	1	1	1	1	1	1	1	1	1	1	1	1	1	1	1	1	1	1	1
2	19	2	3	3	2	2	3	3	4	3	3	2	2	3	4	3	4	3	3	3	3	3	2	1	4	4	3	3	3	2	3
1	18	3	3	2	2	3	2	3	4	3	3	3	2	2	4	4	3	2	3	3	3	4	3	4	3	4	4	3	4	2	4
1	18	1	1	2	5	5	2	1	5	1	1	5	4	2	2	2	2	2	1	2	3	2	2	2	2	2	2	2	2	2	2
1	19	2	2	3	3	3	3	3	3	3	3	4	3	2	2	3	3	4	3	4	4	4	4	5	2	3	2	3	3	4	4
2	18	4	5	3	2	4	4	4	5	4	4	1	2	2	2	3	1	2	3	4	1	4	1	1	4	2	1	4	4	4	5
2	19	2	5	3	3	2	2	4	3	3	5	3	3	3	3	3	5	1	5	3	2	1	4	3	3	2	2	3	3	3	4
2	22	5	5	5	4	5	5	5	5	4	3	2	2	4	4	4	3	4	4	2	3	4	3	3	3	3	3	3	3	3	3
2	21	2	2	2	1	1	1	2	2	1	3	4	2	3	4	3	1	3	1	3	3	1	1	1	1	3	4	4	1	2	1
2	20	1	3	3	2	1	1	2	2	1	2	2	1	2	2	3	3	3	4	2	2	3	2	3	1	3	4	3	3	1	1
1	18	1	2	1	4	2	1	4	1	3	1	2	2	1	1	1	1	1	1	1	1	3	1	1	3	3	3	3	1	3	2
2	18	3	2	4	2	3	3	3	4	2	3	2	2	2	1	3	2	3	4	2	4	3	2	3	3	5	4	3	2	2	2
2	19	1	1	1	2	1	1	1	3	1	1	2	1	1	2	1	1	1	1	1	1	1	1	1	2	1	1	1	4	1	2
2	19	3	3	1	2	2	1	2	2	1	1	3	1	5	4	4	2	2	1	2	1	3	3	4	2	4	2	2	2	4	2
1	19	1	1	1	1	1	1	1	1	1	1	1	1	1	1	1	1	1	1	1	1	1	1	1	1	1	1	1	1	1	1
2	18	2	1	2	2	1	2	1	2	2	2	2	1	2	1	2	1	1	1	1	1	1	1	1	1	2	2	2	1	2	1
2	18	1	1	1	3	1	2	2	4	2	1	5	4	2	3	2	1	1	5	2	1	2	1	1	1	3	1	2	1	1	1
1	19	1	1	1	2	1	1	2	1	1	1	2	1	2	2	1	1	1	1	1	1	1	1	1	1	1	1	1	1	1	1
2	20	2	2	3	4	2	2	2	4	1	1	3	2	1	1	2	2	2	2	1	2	2	1	2	2	2	1	2	2	1	1
2	19	3	3	3	3	3	3	3	3	3	3	3	3	3	4	3	3	4	4	4	2	4	4	4	4	4	4	4	4	4	2
1	20	1	1	1	1	1	1	1	2	2	1	2	1	1	2	1	1	2	1	1	1	1	1	1	1	1	1	1	1	1	1
1	18	1	1	1	1	1	1	1	1	1	2	1	1	1	1	1	1	1	1	1	1	1	2	1	1	1	1	1	1	1	1
2	20	4	4	3	2	2	2	3	4	2	2	2	2	3	3	4	2	4	2	2	1	3	2	3	3	4	2	4	3	3	2
2	19	2	1	1	1	2	2	2	2	2	2	2	2	1	1	2	1	1	1	1	1	2	2	2	1	2	2	2	2	1	1
2	19	2	2	1	1	2	2	2	2	3	1	4	1	2	2	2	2	2	2	2	2	2	2	2	2	2	2	2	1	3	2
2	19	2	2	2	2	2	2	2	3	3	2	2	2	2	2	2	2	2	2	2	2	2	2	2	2	1	3	2	2	2	2
1	20	1	1	1	1	1	1	1	1	1	1	1	1	1	1	1	1	1	1	1	1	1	1	1	1	1	1	1	1	1	1
2	19	2	3	4	3	2	4	2	2	3	4	3	4	2	3	3	3	1	1	1	3	4	2	2	3	3	2	2	3	2	2
2	19	2	1	1	2	1	1	2	1	1	1	2	1	2	1	1	1	2	1	1	1	1	1	1	1	2	2	2	1	1	1
2	17	4	4	3	1	2	2	2	5	2	2	2	2	4	1	2	3	2	4	4	2	4	2	1	2	1	2	2	1	2	3
1	17	2	1	1	5	4	2	1	2	1	1	3	2	2	1	2	1	2	2	2	1	1	1	2	1	2	1	3	2	1	2
1	18	1	1	1	2	2	3	4	5	2	1	3	1	3	2	2	1	2	1	1	3	3	1	1	4	2	2	1	3	3	2
2	18	2	2	2	2	2	2	1	2	1	1	2	2	2	2	1	2	1	1	1	1	2	1	1	2	4	1	1	1	2	2
1	18	2	2	1	2	1	2	2	3	1	2	2	2	2	2	2	1	2	2	1	1	2	1	1	2	1	1	2	2	1	1
1	19	3	2	3	4	2	3	3	4	3	3	3	3	3	2	4	3	1	1	1	1	4	1	2	2	1	1	2	1	1	1
2	18	4	5	4	4	2	3	3	4	3	3	3	2	1	1	3	1	1	3	3	1	3	1	1	5	3	2	2	2	1	2
2	18	1	1	1	3	2	1	2	5	1	1	2	1	2	1	2	2	1	1	1	1	1	1	1	1	3	1	2	1	1	1
2	18	1	1	1	1	1	1	1	1	1	1	1	1	1	1	1	1	1	1	1	1	1	1	1	1	1	1	2	2	1	1
2	19	1	1	1	4	1	1	2	2	1	1	4	1	1	2	1	1	1	1	1	1	1	1	1	1	4	4	2	1	1	2
2	19	2	3	1	1	2	2	2	3	2	2	2	2	3	2	3	2	2	3	1	2	2	1	2	3	4	2	3	2	2	2
2	18	1	1	1	1	1	1	1	5	1	1	5	1	2	3	4	1	1	1	2	1	1	1	1	1	2	4	4	1	1	1
1	20	2	1	1	1	1	1	1	1	1	1	1	1	1	1	1	1	1	1	1	1	1	1	1	1	1	1	1	1	1	1
1	19	5	5	5	5	5	5	5	5	5	5	5	5	1	1	1	1	1	1	1	1	1	1	5	5	5	5	5	5	1	2
2	21	2	2	2	3	2	2	2	4	2	2	1	2	3	2	2	2	2	2	3	2	2	2	3	2	2	1	2	2	3	2
1	18	2	2	2	2	1	2	1	2	3	3	3	2	1	3	4	2	1	3	2	1	2	3	2	2	1	1	2	2	2	1
1	18	4	5	5	5	5	5	5	5	5	5	5	5	5	5	5	5	5	5	5	5	5	5	5	5	5	5	5	4	5	5
1	21	2	1	2	2	2	2	2	3	2	2	3	2	3	2	2	2	1	2	1	1	2	1	1	2	2	4	2	1	1	1
1	23	2	2	2	1	2	2	2	2	4	1	1	2	2	3	3	1	1	4	3	2	2	1	3	1	2	2	2	3	3	4
1	22	2	2	2	2	2	2	2	2	2	2	2	2	3	2	2	1	2	2	2	1	2	1	1	2	2	1	2	2	1	2
1	20	2	1	2	2	3	2	2	4	2	3	2	2	2	3	2	1	1	1	1	1	1	1	2	2	2	1	3	2	1	3
1	19	1	1	1	1	1	1	2	2	1	1	3	2	1	1	1	1	1	1	2	1	1	1	1	1	3	3	3	3	1	1
2	20	3	1	1	1	1	2	2	1	1	1	2	1	1	1	1	1	1	1	1	1	1	1	1	1	1	1	1	1	1	1
1	23	2	1	1	4	2	2	2	2	1	1	4	1	2	2	2	2	1	2	1	4	2	2	1	2	4	4	3	2	1	1
2	23	1	1	1	1	1	1	1	1	1	1	1	1	1	1	1	1	1	1	1	2	2	1	1	1	2	1	4	1	3	3
2	20	1	1	1	3	2	2	1	1	2	2	2	1	1	1	2	1	1	1	1	1	1	1	1	1	1	2	1	1	1	1
1	19	2	2	2	3	1	1	1	4	2	2	3	4	1	1	1	2	2	1	1	1	3	1	1	1	2	2	2	1	1	1
2	22	1	3	3	2	4	5	4	5	4	4	3	2	1	1	2	3	2	4	2	1	1	2	1	1	2	2	3	2	2	4
2	21	2	1	2	3	2	2	2	2	1	1	3	2	2	1	2	1	1	1	1	1	2	1	1	2	2	3	1	2	1	1
2	20	2	2	2	2	2	2	2	2	2	2	3	2	2	2	2	2	2	1	1	1	2	1	3	2	4	2	2	2	2	1
1	22	2	2	2	2	2	2	2	2	2	1	2	2	2	2	2	2	3	2	2	3	2	3	2	2	2	2	2	2	3	2
1	20	3	3	4	3	3	3	4	4	4	3	3	3	4	4	4	4	4	4	4	4	4	4	3	4	4	3	3	3	4	4
2	20	1	1	1	2	1	1	1	1	2	2	2	1	1	1	1	1	1	1	1	1	1	1	1	1	1	1	1	1	1	1
1	22	2	3	3	4	2	4	4	4	4	4	5	4	4	4	4	1	3	3	1	3	5	2	4	3	2	2	3	3	3	4
1	21	1	2	1	2	1	2	1	1	1	1	2	1	1	2	1	1	2	1	1	1	1	1	1	1	1	1	1	1	1	1
1	18	2	2	2	2	1	2	2	2	2	2	2	2	1	1	1	1	1	2	1	1	2	1	2	1	3	1	2	1	1	1
2	20	2	2	2	2	2	3	1	2	2	2	2	1	3	2	1	2	2	1	1	1	1	1	1	1	2	1	2	2	1	1
2	20	2	2	2	2	2	2	2	2	2	2	2	2	2	2	2	2	3	2	2	2	2	2	2	2	2	2	2	2	2	2
2	22	1	1	1	1	3	5	5	5	2	2	1	1	5	4	2	1	1	1	1	1	1	1	1	1	1	1	1	1	1	1
1	20	2	2	2	2	2	2	2	2	2	2	2	2	2	2	2	2	2	2	2	2	2	2	2	2	2	2	2	2	2	2
1	22	1	1	1	1	1	1	1	1	1	1	1	1	1	1	1	1	1	1	1	1	1	1	1	1	1	1	1	1	1	1
2	22	4	3	3	3	3	3	3	3	4	4	3	3	4	4	4	3	2	3	2	2	3	2	3	4	4	3	2	2	3	2
1	24	2	1	1	2	2	2	2	2	2	1	2	3	2	1	2	2	2	2	1	2	1	1	1	1	2	4	4	2	1	1
2	23	2	2	2	1	2	3	2	2	1	2	3	2	2	2	2	1	2	2	1	1	2	1	1	2	4	2	3	3	1	1
2	20	3	3	3	3	2	3	3	3	2	3	3	3	2	4	3	2	2	2	3	2	3	1	2	2	2	2	2	2	1	2
2	23	2	1	2	2	2	2	2	2	2	2	2	2	2	2	2	2	2	2	2	2	2	2	2	2	2	2	2	2	2	1
2	19	1	1	1	1	2	1	1	2	2	1	1	1	4	1	1	1	1	1	1	1	2	1	1	2	2	1	1	1	1	1
2	21	2	1	1	2	2	2	2	2	2	1	2	1	2	2	2	1	2	1	1	1	2	1	1	1	4	2	1	1	1	1
2	21	1	1	1	3	1	1	2	3	1	1	3	2	2	1	3	1	1	1	1	1	2	1	1	2	3	1	1	1	1	1
2	21	2	1	1	2	1	1	2	1	1	1	2	1	1	1	2	1	1	1	1	1	1	1	1	1	3	1	2	1	1	1
2	19	3	1	1	1	2	1	1	2	1	1	2	1	1	1	1	1	1	2	2	1	1	1	1	1	2	1	2	1	1	1
2	20	2	2	2	2	2	2	2	2	2	2	2	2	3	3	3	3	3	3	3	3	3	3	3	3	3	3	3	3	3	3
2	21	2	1	1	2	1	2	2	2	2	2	2	1	2	1	2	1	1	1	1	1	1	1	1	1	2	2	1	1	1	1
2	22	1	2	2	2	2	2	2	2	2	2	2	2	2	2	2	1	1	2	1	1	2	1	1	2	2	2	1	1	1	1
2	23	4	4	4	3	4	3	4	4	4	4	3	4	3	4	4	3	4	3	4	3	5	4	3	4	4	4	4	4	2	2
2	21	2	2	2	2	2	2	2	2	2	2	2	2	3	3	4	3	3	3	2	2	2	2	2	2	3	2	2	2	2	2
2	22	2	2	2	2	2	2	2	2	3	3	2	2	2	2	2	2	2	2	2	2	2	3	2	3	3	2	3	3	3	3
2	21	3	2	2	2	2	2	2	2	2	2	2	2	4	3	3	3	3	3	3	3	3	3	3	3	3	2	3	2	3	2
2	19	2	1	1	3	1	2	2	2	2	1	4	2	2	2	3	1	1	1	2	1	2	1	1	1	5	1	2	1	2	1
2	21	2	3	3	2	3	2	2	5	3	2	1	4	3	1	2	2	2	2	2	3	3	3	3	3	3	2	3	3	3	3
2	20	3	2	2	3	2	2	2	2	2	2	3	3	2	1	2	1	1	2	2	1	2	1	1	1	3	1	2	1	1	1
2	19	1	1	1	2	1	1	1	1	1	1	2	2	2	1	1	1	1	1	1	1	1	1	1	1	1	1	1	1	1	1
2	20	2	2	1	3	2	2	1	1	1	1	5	2	1	3	2	1	1	1	1	1	2	1	1	1	2	1	2	1	1	1
2	19	3	2	2	2	2	2	2	2	2	2	2	2	2	3	2	2	2	2	2	3	2	2	2	2	2	2	2	2	2	2
1	21	2	2	1	2	2	2	3	4	4	3	2	3	3	1	1	1	2	2	2	2	2	2	2	1	2	3	3	2	2	2
2	18	2	2	1	3	2	2	3	4	3	1	2	4	1	2	1	1	1	1	1	1	2	1	1	2	1	1	1	1	1	1
1	22	5	5	5	5	5	5	5	5	5	5	5	5	5	5	5	5	5	5	5	5	5	5	5	5	5	5	5	5	5	5
2	18	2	1	2	1	1	2	5	2	2	1	1	1	2	2	2	2	2	2	2	2	2	1	1	1	3	3	2	1	2	2
2	19	3	3	2	2	3	2	2	3	2	2	3	2	2	2	4	2	1	3	1	1	2	1	1	4	2	1	1	1	1	1
1	19	1	1	1	1	1	1	1	1	1	2	2	3	1	1	2	1	1	1	1	1	2	1	1	1	1	3	3	3	1	1
2	23	2	2	1	1	2	2	3	2	2	2	2	1	2	2	2	1	1	2	1	1	2	1	1	1	1	1	1	3	1	1
2	19	2	2	3	2	3	2	2	3	2	2	2	2	2	2	2	2	1	2	2	1	2	2	2	2	2	2	2	1	1	1
1	22	1	2	1	2	5	1	4	1	1	1	5	1	3	2	2	2	3	1	1	2	1	1	1	1	1	1	1	1	1	1
1	24	1	1	1	1	1	1	1	1	1	1	1	1	1	1	1	1	1	1	1	1	1	1	1	1	1	1	1	1	1	1
2	20	2	2	2	3	2	2	2	2	2	1	2	2	3	3	2	2	3	4	2	4	3	2	2	2	2	3	2	1	1	1
2	18	1	2	2	1	1	2	1	1	1	1	3	1	1	1	2	1	1	1	1	1	1	1	1	1	2	1	2	1	1	1
2	20	2	2	2	3	2	2	3	2	2	2	2	2	3	2	2	1	2	1	1	1	2	1	1	2	2	1	2	2	1	1
1	21	3	5	1	3	3	2	2	5	5	5	3	2	3	2	2	2	2	2	2	4	3	3	4	3	3	2	3	3	3	3
2	19	2	2	3	4	2	2	2	4	2	2	3	2	2	4	3	1	1	3	3	2	3	2	1	2	4	3	2	1	1	2
2	19	2	2	2	2	2	2	2	2	2	2	2	2	2	2	2	2	2	2	2	1	2	2	2	2	2	2	2	2	2	2
2	22	1	1	1	1	1	1	1	2	2	2	2	3	1	1	1	2	1	1	1	1	1	1	2	1	1	1	2	2	1	2
2	21	4	4	4	4	4	4	4	4	3	3	2	3	4	4	4	4	4	4	4	4	4	4	4	4	4	4	3	3	4	4
2	22	2	2	3	3	2	2	3	4	4	2	3	3	3	2	2	3	2	2	3	3	2	2	3	2	3	2	3	2	3	3
2	23	2	2	3	2	2	2	2	1	1	2	2	1	3	4	3	1	1	1	1	1	1	1	2	3	1	1	2	1	1	1
1	20	2	2	2	2	2	2	2	2	2	2	2	2	1	1	1	1	1	1	1	1	2	1	1	2	2	1	3	2	1	1
2	18	2	2	1	4	1	1	2	2	1	1	3	2	3	1	3	1	1	3	2	1	3	1	2	1	4	2	2	2	1	1
2	21	2	2	2	1	2	2	2	3	2	2	2	2	2	1	2	1	1	2	1	1	2	1	1	2	2	1	1	1	1	2
1	19	1	1	2	1	2	2	2	2	1	2	2	2	1	1	1	1	1	1	1	1	1	1	1	1	2	2	1	1	1	1
1	23	1	1	1	1	1	1	1	1	1	1	1	1	1	1	1	2	2	1	1	2	1	1	1	1	1	1	1	1	1	1
2	23	2	2	2	3	2	2	2	3	2	2	2	2	3	3	3	3	1	2	1	2	3	1	1	2	3	3	2	1	3	1
1	20	1	1	1	1	1	1	1	1	1	1	2	2	1	1	1	1	1	1	1	1	1	1	1	1	1	1	1	1	1	1
1	23	1	1	1	1	1	1	1	1	1	1	5	1	1	1	1	1	1	1	1	1	1	1	1	1	1	1	1	1	1	1
2	22	1	1	1	1	1	1	1	1	1	1	1	1	1	1	1	1	3	1	1	1	2	1	1	2	2	2	1	1	1	1
1	21	1	1	1	1	1	1	1	1	1	1	1	1	1	1	1	1	1	1	1	1	1	1	1	1	1	1	1	1	1	1
1	22	2	2	2	2	2	1	1	2	1	1	2	1	1	1	3	1	1	2	1	1	3	1	1	1	1	1	1	1	1	1
1	23	1	1	1	1	1	1	1	1	1	1	1	1	1	1	1	1	1	1	1	1	1	1	1	1	1	1	1	5	1	1
1	23	1	1	1	1	1	1	1	1	1	1	1	1	1	1	1	1	1	1	1	1	1	1	1	1	1	1	1	1	1	1
1	21	4	2	4	4	2	1	2	5	2	1	3	3	3	2	3	3	1	2	2	1	2	1	1	1	2	2	3	1	1	1
1	23	1	1	1	3	1	1	1	1	1	1	3	1	3	1	2	1	4	1	1	1	2	1	1	1	3	2	1	1	1	1
2	19	2	2	2	2	2	2	2	2	1	2	2	2	2	2	2	1	2	2	1	1	2	1	1	2	1	1	1	1	1	1
2	23	1	2	2	2	2	2	2	2	2	2	2	1	1	3	2	2	2	2	2	1	2	1	1	2	2	1	2	2	2	1
1	23	1	1	1	1	1	1	1	1	1	1	1	1	1	1	1	1	1	1	1	1	1	1	1	1	1	1	1	1	1	1
1	21	1	1	1	1	1	1	1	1	1	1	1	1	1	1	1	1	1	1	1	1	1	1	1	1	1	1	1	1	1	1
1	20	2	1	1	2	2	2	2	2	2	1	4	3	2	1	2	1	2	1	1	1	2	1	2	2	3	2	2	1	2	1
1	23	1	1	1	2	2	1	1	2	1	2	2	1	1	1	1	1	1	1	1	1	1	1	1	1	1	2	2	3	2	1
1	22	1	1	1	1	1	1	1	2	3	2	3	3	1	1	1	1	1	1	1	1	2	1	1	1	1	1	1	1	1	1
1	23	1	1	1	2	1	1	1	1	1	1	2	1	1	1	1	1	1	1	1	1	1	1	1	1	2	2	1	1	1	1
1	25	1	1	1	1	1	1	1	1	1	1	1	1	1	1	1	1	1	1	1	2	1	1	1	1	1	1	1	1	1	1
2	22	1	1	1	1	1	1	1	2	2	2	2	1	1	1	2	1	1	1	1	1	1	1	1	1	3	3	2	1	2	1
1	19	3	3	2	2	1	3	5	4	3	3	3	4	3	3	4	1	2	3	2	1	1	1	1	2	1	1	3	3	1	1
1	25	1	1	1	1	1	1	1	1	1	1	1	1	1	1	1	1	1	1	1	1	1	1	1	1	1	1	1	1	1	1
1	23	1	1	1	1	1	1	1	1	1	1	1	1	1	1	1	1	1	1	1	1	1	1	1	1	1	1	1	1	1	1
1	22	1	1	2	2	2	2	1	5	1	1	2	2	1	2	1	2	2	1	1	1	1	2	1	1	3	3	2	1	1	1
2	21	2	2	2	3	2	2	2	2	2	2	2	2	2	1	2	1	2	1	1	3	2	1	1	2	3	3	2	1	1	1
1	23	1	2	4	2	3	2	2	5	2	3	2	3	2	2	1	1	1	1	1	1	2	2	2	2	2	2	2	2	2	2
2	22	1	1	1	1	1	1	1	1	1	1	1	1	2	1	1	1	1	1	1	1	1	1	1	1	1	1	1	1	1	1
1	25	1	1	1	1	1	1	1	1	1	1	1	1	1	1	1	1	1	1	1	1	1	1	1	1	1	1	1	1	1	1
1	22	1	1	1	1	5	1	1	1	1	1	1	1	3	1	3	3	2	1	1	1	1	3	1	1	4	3	1	3	1	1
1	22	1	1	1	2	1	1	1	2	1	1	2	1	1	1	1	1	2	1	1	1	2	1	1	1	2	2	1	1	1	1
2	23	2	2	2	2	2	2	2	2	2	1	3	2	2	2	2	2	3	2	3	2	3	1	1	2	2	2	1	2	1	1
1	22	1	1	1	1	1	1	1	1	1	1	1	1	1	1	1	1	1	1	1	1	1	1	1	1	1	1	1	1	1	1
2	20	5	5	3	3	2	3	5	5	1	2	2	2	2	4	5	1	1	1	2	5	2	2	1	1	4	5	4	4	1	1
2	20	2	2	2	2	2	2	2	3	2	2	2	2	3	3	3	2	2	2	2	1	2	2	1	2	3	2	2	3	2	1
2	23	3	3	3	2	2	3	3	4	2	2	2	5	4	2	4	1	2	4	2	4	4	1	2	2	1	4	3	1	1	1
1	23	2	1	2	2	1	1	1	2	1	1	3	2	4	1	1	1	2	2	1	1	1	1	1	2	1	1	1	1	1	1
1	21	1	1	1	4	1	1	1	1	1	1	4	2	1	1	1	1	1	1	1	1	2	1	1	1	1	1	1	1	1	1
1	21	2	2	2	2	2	2	2	2	2	2	2	2	2	2	2	2	2	2	2	1	1	1	1	2	2	3	2	2	1	2
2	21	5	5	5	4	3	5	5	5	5	3	2	3	4	2	4	4	4	3	2	1	2	1	1	2	3	3	3	3	2	2
2	23	1	1	2	1	1	1	1	1	1	1	1	1	1	1	1	1	2	2	1	1	1	1	1	1	1	1	1	1	1	2
2	22	2	2	2	2	2	2	5	2	1	2	2	2	4	2	2	1	1	1	1	1	1	1	1	2	1	1	1	1	1	1
2	23	2	2	2	2	2	2	2	2	1	2	2	1	3	2	2	1	2	2	2	1	2	1	1	2	4	4	4	2	3	1
2	21	2	1	1	3	3	2	3	2	1	2	3	1	3	2	2	2	2	1	2	1	3	1	2	2	3	3	2	1	1	1
1	23	1	1	1	2	2	2	1	2	1	2	3	1	1	1	1	1	1	1	1	1	1	1	1	1	1	1	2	2	1	1
1	22	1	1	1	2	2	1	1	1	2	1	3	1	2	1	3	2	1	2	1	1	1	1	1	1	4	1	2	3	1	1
2	21	2	1	1	2	1	2	1	2	1	1	2	2	1	1	1	1	1	1	1	1	1	1	1	1	1	1	1	1	1	1
2	21	5	3	5	5	2	2	2	2	4	2	3	2	2	2	4	1	2	2	1	1	5	1	1	2	4	2	3	3	1	3
1	18	1	1	1	1	1	1	1	1	1	1	1	1	1	1	1	1	2	3	3	2	1	1	1	1	1	1	1	1	1	1
2	23	4	2	3	2	3	2	4	3	2	2	2	2	3	2	4	1	2	2	1	1	2	1	1	2	3	2	2	2	1	1
1	23	1	1	1	1	1	2	2	2	1	2	2	1	1	1	1	2	2	1	1	1	1	1	1	1	2	2	1	2	2	1
1	21	1	1	1	1	1	1	1	1	1	1	1	1	1	1	1	1	1	1	1	1	1	1	1	1	1	1	1	1	1	1
2	22	2	2	3	3	1	1	1	2	1	2	3	2	2	2	2	1	4	1	1	1	1	1	1	2	2	1	1	1	1	1
1	19	2	2	1	4	1	1	3	2	1	1	4	2	2	2	2	1	2	1	1	1	2	1	1	1	2	1	2	1	1	2
1	21	1	1	1	1	1	1	1	1	1	1	3	1	1	1	1	1	1	1	1	1	1	1	1	1	2	1	1	1	1	1
1	25	2	3	2	3	3	3	3	3	3	3	3	3	2	1	2	2	2	1	1	1	1	1	1	1	1	2	1	1	1	1
2	22	2	2	2	2	2	2	2	2	2	2	2	2	4	2	2	2	2	3	2	2	2	2	2	2	2	2	2	2	2	3
1	25	1	1	1	1	1	1	1	1	1	1	1	1	1	1	1	1	1	1	1	1	1	1	1	1	1	1	1	1	1	1
2	22	1	2	1	1	1	1	1	2	2	1	4	1	2	1	2	1	1	1	1	1	1	1	1	1	3	1	2	1	1	1
1	21	2	2	2	2	2	2	2	2	1	2	2	2	1	1	1	1	3	3	3	3	2	1	1	1	2	2	2	2	2	2
1	23	1	1	1	1	1	1	1	1	1	1	1	1	1	4	4	3	3	1	2	3	1	2	1	1	2	4	4	3	2	2
1	20	2	2	3	2	2	2	3	3	3	1	2	2	4	2	2	2	2	3	2	2	2	1	2	2	2	2	1	2	1	2
1	22	1	1	1	2	1	2	1	4	1	1	3	2	4	2	2	1	1	1	1	1	1	1	1	1	1	1	2	1	1	1
1	22	1	1	1	2	1	2	1	1	2	1	2	1	1	1	1	1	1	2	1	1	1	1	1	1	4	4	1	1	1	2
1	22	1	1	1	2	1	1	1	1	1	1	2	1	1	1	2	1	1	1	2	1	1	1	1	1	2	2	1	1	1	1
2	18	2	2	2	3	2	2	2	2	2	1	3	1	4	3	2	3	2	2	2	3	2	1	1	2	3	4	3	2	1	1
1	19	1	1	1	1	1	1	1	1	1	3	3	3	3	3	4	2	2	2	3	2	3	3	3	3	3	3	3	3	3	2
1	21	1	1	1	1	1	1	1	1	2	1	3	1	1	1	1	1	1	1	1	1	1	1	1	1	1	1	1	1	1	1
2	22	1	1	1	1	1	1	1	1	1	1	3	3	1	1	1	1	1	1	1	1	1	1	1	1	1	1	1	1	1	1
1	19	1	2	1	4	2	1	2	2	1	1	4	3	1	3	1	2	1	1	1	1	1	1	1	1	4	2	2	1	1	1
2	20	2	1	1	2	1	2	2	4	1	1	1	1	2	1	2	1	1	1	1	1	2	1	1	1	2	2	1	1	1	1
2	21	1	1	2	3	1	1	1	2	2	1	3	2	2	2	1	1	1	1	1	1	2	1	1	2	2	2	2	2	1	1
1	21	1	1	2	1	1	1	1	2	1	1	2	1	1	1	1	1	2	1	1	1	2	1	1	2	1	1	1	2	1	1
1	21	1	1	1	1	1	1	1	1	1	2	3	3	1	1	1	1	1	1	1	1	1	1	1	3	1	2	3	3	4	3
1	21	1	1	1	1	1	1	1	1	2	3	3	2	2	2	2	2	1	1	2	1	1	1	1	1	2	2	3	2	2	2
2	22	1	1	1	1	1	1	1	1	1	1	1	1	1	1	1	1	1	1	1	1	1	1	1	1	1	1	1	1	1	1
2	20	1	1	1	3	1	1	1	2	1	1	2	1	2	2	2	1	2	1	2	2	2	1	2	2	2	2	2	1	2	1
1	20	2	1	2	2	2	2	2	4	2	2	2	2	2	2	3	2	2	2	2	2	3	3	2	2	3	4	2	5	2	2
1	24	2	2	3	2	3	2	2	2	2	1	1	1	1	2	2	1	1	1	1	1	1	1	1	1	1	1	1	1	1	1
1	19	5	4	3	2	2	3	4	2	2	2	2	3	3	4	3	1	1	1	3	2	3	1	1	2	4	4	1	1	1	2
1	24	1	1	1	3	2	1	1	2	2	1	3	2	1	1	1	1	1	1	1	1	1	1	1	1	2	1	1	1	1	1
1	19	1	1	1	1	1	1	1	1	1	1	1	1	1	1	1	1	1	1	2	2	2	2	2	2	2	2	3	1	1	1
2	22	2	2	2	2	2	2	2	2	2	2	2	2	2	2	2	2	2	2	2	2	2	2	2	2	2	2	2	2	2	2
2	19	1	1	1	1	1	1	1	2	1	1	2	1	1	1	1	1	1	1	1	1	1	1	1	1	2	2	1	1	1	1
1	21	4	4	4	3	2	4	4	4	4	2	3	2	3	2	3	2	2	3	2	2	3	2	2	3	2	3	3	3	2	2
1	22	1	1	2	3	2	2	1	2	1	1	2	1	2	2	2	1	1	1	1	1	2	1	1	1	1	1	1	1	1	1
2	20	2	1	2	2	2	1	2	2	2	2	2	1	2	1	2	1	2	1	1	1	1	2	1	2	2	2	1	1	1	1
1	22	1	1	2	1	1	1	2	4	1	1	1	1	2	3	1	2	1	1	1	1	1	1	2	1	1	1	1	1	1	1
1	21	2	3	2	2	2	2	2	2	2	3	2	2	2	2	2	1	1	5	1	1	1	1	1	2	2	2	2	1	1	1
1	22	2	1	1	3	2	2	4	4	2	2	3	3	3	3	2	2	2	3	3	3	2	3	3	2	3	4	4	1	3	2
1	24	1	1	2	2	2	2	2	1	1	1	3	2	2	3	2	2	2	2	1	1	2	1	1	2	2	2	2	2	1	1
2	22	2	1	2	4	2	1	2	2	2	1	3	2	2	2	3	1	3	1	1	3	2	1	1	2	4	4	3	2	2	1
2	19	2	3	4	3	3	2	2	2	3	2	3	3	2	2	2	2	2	2	3	2	3	3	3	2	3	2	2	2	2	2
1	21	4	3	2	4	2	2	2	5	1	1	3	1	3	1	3	1	2	2	3	1	1	1	1	1	3	1	2	2	1	3
1	24	1	1	1	2	1	1	2	3	1	1	1	1	2	2	2	1	1	1	1	1	1	1	1	1	1	2	1	1	1	1
2	20	1	1	1	3	1	1	1	1	1	1	3	1	1	2	2	1	2	1	1	1	3	1	2	2	1	3	3	2	5	1
1	21	2	2	2	2	2	2	2	2	2	2	2	2	3	2	2	2	2	2	2	1	2	1	1	2	2	2	2	1	1	4
1	23	1	1	1	1	1	1	1	1	1	1	1	1	1	1	1	1	1	1	1	1	1	1	1	1	1	1	1	1	1	1
2	21	2	2	2	2	2	2	2	2	1	1	2	1	2	3	2	1	2	2	1	1	2	1	1	2	2	1	2	1	2	1
1	21	3	2	2	2	3	2	3	2	2	2	2	2	2	2	2	1	1	1	1	2	1	1	1	1	1	2	2	1	1	2
2	19	1	1	1	3	1	1	2	2	1	1	3	2	1	1	1	1	1	1	1	1	2	1	1	2	3	3	1	2	1	1
1	22	1	1	1	3	1	1	1	3	1	1	2	2	1	1	1	1	1	1	1	2	1	1	1	1	1	1	1	2	1	1
2	19	1	1	3	3	1	2	4	4	4	2	4	2	2	3	3	2	4	4	2	3	3	3	3	3	5	3	4	3	3	3
2	20	3	3	3	3	3	3	2	3	2	3	3	3	2	2	2	2	3	3	3	2	2	1	2	2	2	2	2	2	2	2
2	21	1	2	2	1	1	1	2	1	1	1	1	1	1	1	1	1	1	1	2	2	1	1	1	1	1	1	1	1	1	1
1	22	2	1	2	2	1	3	3	2	1	1	2	1	2	1	1	2	1	1	1	1	2	1	1	1	3	2	2	1	1	2
2	24	1	1	1	2	1	1	2	2	2	1	3	1	1	1	1	2	1	1	1	1	2	1	1	2	1	1	1	1	1	1
1	23	2	1	2	2	1	3	2	2	2	2	2	2	2	2	2	1	1	2	2	1	1	1	1	1	1	1	1	1	1	2
1	21	1	1	1	1	1	1	1	1	1	1	1	1	1	1	1	1	1	1	1	1	1	1	1	1	1	1	1	1	1	1
2	19	1	1	1	1	1	1	2	2	1	1	3	1	2	1	1	1	3	1	1	1	2	1	1	1	1	2	1	3	1	1
2	20	2	2	2	2	2	2	2	2	2	2	2	2	2	2	2	2	2	2	2	2	2	2	2	2	3	2	2	2	2	2
1	20	2	3	2	2	3	3	4	3	4	2	3	3	3	3	2	1	3	2	1	3	2	1	3	3	4	2	2	1	3	4
2	20	3	2	2	2	2	2	3	2	3	2	2	2	4	2	3	2	1	2	1	1	2	1	1	1	3	1	2	3	1	1
1	22	2	1	1	1	1	2	1	5	1	2	3	1	1	2	2	1	1	1	1	1	1	1	1	1	2	2	2	1	1	1
1	23	2	1	2	3	3	3	2	3	2	1	2	2	4	3	2	1	1	3	1	2	2	2	1	3	3	3	2	2	1	1
1	19	2	2	2	2	2	2	2	2	2	2	2	2	2	2	2	2	2	2	3	2	2	2	2	2	2	2	2	2	2	2
2	23	1	1	1	1	1	1	1	1	1	1	1	1	1	1	1	1	1	1	1	1	1	1	1	1	1	1	1	1	1	1
2	20	3	2	2	2	2	3	3	4	2	2	2	2	5	2	2	2	2	3	1	1	4	1	1	2	1	4	4	1	1	2
1	21	3	2	3	2	2	2	2	3	2	1	2	1	3	2	3	1	1	3	2	2	3	1	3	2	4	2	2	1	2	3
1	20	1	1	1	3	1	1	1	2	1	1	3	1	1	1	1	1	1	1	1	1	1	1	1	1	2	1	1	1	1	1
2	23	1	1	1	2	1	1	1	1	1	1	3	1	2	2	1	1	1	1	2	1	1	1	1	1	1	1	1	1	1	1
2	22	1	1	1	1	1	1	1	1	1	1	4	1	1	1	1	1	1	1	1	1	1	1	1	1	5	3	1	1	3	1
1	19	1	1	1	5	2	4	4	5	2	2	4	4	2	4	4	2	1	2	3	4	4	4	5	4	4	4	4	4	4	1
2	21	1	1	2	2	1	1	1	1	1	1	1	1	3	2	2	1	1	2	2	1	1	1	1	2	3	4	1	1	1	2
1	20	2	1	2	2	2	2	2	2	2	2	2	2	2	2	1	1	1	1	1	1	1	1	1	1	1	1	1	2	1	1
1	23	2	1	4	3	2	5	5	5	1	1	1	1	5	2	3	1	1	2	1	1	2	1	2	1	2	1	1	1	1	1
1	23	1	1	1	1	1	1	3	1	1	1	3	2	1	1	2	1	1	1	1	1	2	1	1	1	1	1	1	1	1	1
1	22	1	1	1	2	1	1	1	1	1	1	2	1	1	1	1	1	1	1	1	1	1	1	1	1	1	2	1	1	1	1
1	20	3	2	2	1	1	1	1	5	2	1	2	3	5	2	4	1	1	5	3	1	3	1	1	1	4	2	1	1	1	4
1	20	1	1	1	1	1	1	1	1	1	1	1	1	1	1	1	1	1	1	1	1	1	1	1	1	1	1	1	1	1	1
2	18	3	2	5	4	2	3	3	2	2	2	2	2	2	2	3	3	2	2	2	2	2	1	2	3	2	2	3	5	2	2
1	22	2	2	1	4	2	2	1	2	1	1	3	1	2	1	3	1	1	1	2	1	2	1	1	1	4	1	3	1	1	1
2	21	3	2	2	3	2	2	2	4	2	1	4	4	3	2	2	1	2	1	1	1	3	1	1	1	1	1	3	1	1	1
1	24	2	2	2	2	2	2	2	2	2	2	2	2	2	2	2	2	2	2	2	2	2	2	2	2	2	2	2	2	2	2
1	19	1	1	1	1	1	1	2	2	2	2	2	1	2	2	2	2	2	2	2	2	2	2	2	2	2	2	2	2	2	2
2	21	3	2	1	2	2	3	2	3	1	2	1	2	1	3	1	1	1	2	1	3	1	1	1	1	1	4	1	2	1	1
2	20	2	1	1	2	2	1	1	4	1	1	4	2	2	1	1	1	1	1	2	2	2	1	1	3	2	3	4	1	3	1
2	19	5	4	5	3	5	5	5	5	5	3	2	2	4	2	4	2	3	4	4	2	5	2	4	4	3	2	3	4	4	2
2	21	1	1	1	1	1	1	1	1	1	1	3	3	1	1	3	1	1	2	1	1	1	1	1	1	2	1	4	3	1	1
1	21	2	3	2	3	1	2	3	4	1	2	2	3	2	2	2	1	1	2	3	1	2	1	2	1	3	2	3	2	1	2
2	18	5	5	4	5	4	4	5	5	3	4	5	5	3	3	4	2	2	5	1	2	4	1	2	5	5	4	3	2	2	2
2	20	2	1	2	2	1	2	1	2	1	1	3	2	2	3	2	1	2	1	1	1	2	1	1	1	3	3	1	1	1	1
1	19	2	2	2	2	3	1	2	4	2	2	3	2	4	2	4	2	1	4	2	2	4	1	1	2	4	5	2	3	1	3
1	20	1	1	1	1	2	2	2	2	3	2	3	3	2	3	2	3	3	2	2	2	2	2	3	3	3	2	2	1	3	4
2	22	5	3	2	2	1	1	1	2	1	1	4	3	3	3	2	2	1	3	3	3	3	1	1	3	4	1	3	3	1	1
1	24	2	1	1	2	1	1	1	2	1	1	2	1	2	2	1	1	1	1	1	1	1	1	1	1	1	2	1	1	1	1
2	20	3	2	1	2	2	2	2	1	2	1	2	1	2	2	2	1	2	1	1	1	2	1	1	2	2	2	2	1	1	1
1	23	1	1	1	1	1	1	1	1	1	1	1	1	1	1	1	1	1	1	1	1	1	1	1	1	1	1	1	1	1	1
2	22	2	1	1	5	1	1	1	1	1	1	5	2	2	2	2	1	1	1	1	1	1	1	1	1	1	1	1	1	2	1
1	21	1	1	1	1	1	1	1	1	1	1	5	1	3	2	1	1	1	1	1	1	1	1	1	1	1	1	1	1	1	1
1	21	1	1	1	3	1	2	2	1	1	1	3	4	2	2	2	2	2	2	2	2	2	2	2	2	2	2	3	2	2	2
2	21	2	2	2	2	2	2	2	2	2	2	2	1	1	3	3	3	3	2	2	3	2	2	1	2	2	3	2	2	2	2
2	19	1	1	1	1	1	1	1	1	1	1	1	1	1	1	1	1	1	1	1	1	1	1	1	1	1	1	1	1	1	1
2	22	1	1	1	1	1	1	1	1	1	1	3	1	1	1	1	1	1	1	1	1	1	1	1	1	3	3	2	1	2	1
2	21	2	2	2	2	2	2	2	2	1	2	2	2	2	2	3	1	3	3	1	1	2	1	1	1	4	1	2	1	1	1
1	22	1	1	1	1	1	2	2	1	1	2	1	1	1	1	1	1	1	1	1	1	1	1	1	1	2	1	2	1	1	1
2	22	1	1	1	1	1	1	1	1	1	1	1	1	1	1	1	1	1	1	1	1	1	1	1	1	1	1	1	1	1	1
2	22	2	2	1	3	3	2	3	5	3	2	3	3	2	2	1	2	3	1	1	1	2	1	1	1	2	1	1	2	1	1
1	19	1	1	1	1	1	1	1	1	1	1	1	1	2	2	2	1	1	1	1	1	1	1	1	1	1	1	1	1	1	1
1	24	1	1	1	1	1	1	1	1	1	1	1	1	1	1	1	1	1	1	1	1	1	1	1	1	2	4	4	1	1	1
1	22	2	2	2	2	2	2	2	2	2	2	2	2	2	2	2	2	2	2	2	2	2	2	2	2	2	2	2	2	2	2
1	18	1	1	1	4	1	3	1	2	1	1	4	2	1	1	1	1	2	2	2	2	2	2	2	2	2	2	2	2	2	2
1	17	2	1	2	3	2	2	2	4	3	1	2	1	1	1	3	1	1	1	1	1	1	1	1	1	2	2	3	1	2	1
2	21	2	2	2	2	1	5	3	3	2	2	2	3	4	1	3	1	2	3	1	1	3	1	2	2	3	2	3	2	3	2
1	17	2	2	2	4	2	2	1	2	1	1	3	1	1	2	2	1	1	1	1	1	2	1	1	1	2	2	1	1	1	1
1	18	2	2	2	2	2	2	2	2	2	2	2	2	2	2	2	2	2	2	2	2	2	2	3	2	2	2	2	1	2	3
1	18	2	2	1	3	1	1	2	2	2	1	2	1	1	1	2	1	1	1	1	2	2	1	1	1	2	2	1	1	1	1
1	18	1	1	1	3	1	1	1	3	1	1	3	1	1	1	1	1	1	1	1	2	1	1	1	1	1	2	1	1	1	1
1	18	2	2	2	3	2	2	2	2	3	1	2	2	2	2	2	1	1	1	1	2	2	1	1	2	2	1	1	1	1	1
1	18	1	1	1	1	1	2	2	5	1	3	5	5	1	1	1	1	1	1	1	1	1	1	1	1	2	2	2	1	1	1
1	18	2	2	2	5	2	2	2	5	2	1	5	2	2	2	3	1	2	1	1	4	2	1	4	3	4	4	1	2	1	1
1	18	2	2	1	1	1	1	1	2	1	1	1	1	2	2	3	1	2	2	2	3	2	2	2	2	4	2	3	3	1	2
1	18	1	1	1	1	1	1	1	5	1	1	5	1	1	1	1	1	1	1	1	1	1	1	1	1	2	2	2	1	1	1
1	18	1	1	1	2	2	1	2	2	2	1	2	2	2	2	2	1	1	1	2	1	2	1	1	1	2	2	2	1	1	1
1	17	1	1	1	1	1	1	2	2	1	1	3	1	1	1	1	1	1	1	1	2	1	1	1	1	1	2	1	1	1	1
1	18	2	2	2	4	2	1	3	5	2	2	3	4	2	3	2	1	2	1	1	2	3	1	4	4	4	2	4	1	1	1
1	18	1	1	1	3	1	1	2	3	1	1	3	1	1	1	1	1	2	1	1	2	1	1	1	1	4	3	2	2	1	1
1	18	1	1	1	5	1	1	1	5	1	1	5	5	2	3	1	1	2	1	2	2	2	2	2	2	2	1	1	2	1	1
1	18	1	1	1	1	1	1	1	1	1	1	1	1	1	1	1	1	1	1	1	3	1	1	1	1	1	1	1	1	1	1
1	18	2	2	2	3	2	2	3	2	3	2	3	2	2	2	2	2	2	2	1	2	3	2	3	3	3	3	2	3	2	2
1	18	1	1	1	5	1	1	1	1	1	1	4	1	1	2	1	1	1	1	1	1	1	1	1	1	1	1	1	1	1	1
1	18	2	1	1	2	1	1	2	3	1	1	2	1	1	3	2	1	1	1	1	1	1	1	1	1	1	2	1	2	1	1
1	18	2	2	2	4	2	2	3	3	2	1	4	2	3	3	2	3	1	2	2	3	2	2	1	3	3	3	4	1	1	2
1	19	5	2	5	3	3	3	3	4	3	3	2	2	4	3	3	3	2	3	3	2	2	1	3	3	4	3	3	3	3	3
1	18	2	1	2	3	1	1	1	2	1	1	2	2	1	2	3	1	1	1	1	1	2	1	1	2	2	2	2	2	1	1
1	18	2	2	2	2	2	2	2	2	2	2	2	2	2	2	2	2	2	2	2	2	2	2	2	2	2	2	2	2	2	2
1	18	2	4	1	3	2	2	2	5	2	1	3	2	2	3	2	1	1	1	1	1	3	1	1	2	1	3	1	1	1	2
1	17	2	2	2	3	2	2	2	2	2	2	2	2	3	2	2	1	2	3	2	2	3	2	1	2	3	1	2	1	1	1
1	18	1	1	1	1	1	1	1	1	1	1	1	1	1	1	1	1	1	1	1	1	1	1	1	1	1	1	1	1	1	1
1	19	1	1	1	1	1	1	1	2	1	1	5	2	1	3	1	1	1	1	1	4	2	2	4	2	5	5	4	4	2	1
1	17	1	1	1	1	1	1	1	1	1	1	1	1	1	1	1	1	1	1	1	2	1	1	1	1	1	2	1	1	1	1
1	18	1	1	1	1	1	1	1	1	1	1	5	1	1	1	1	1	1	1	1	1	1	1	1	1	1	2	1	1	1	1
1	18	1	2	1	4	2	1	2	2	1	1	3	3	1	1	2	1	1	1	1	1	2	1	1	2	3	3	2	2	1	1
1	17	2	1	2	3	1	2	2	3	1	1	3	3	2	2	2	1	1	1	1	2	2	1	2	2	1	1	1	2	1	1
1	18	1	3	1	5	1	1	1	5	1	1	1	5	1	4	1	2	3	1	1	2	2	1	4	2	4	3	4	1	1	1
1	18	2	1	1	4	1	2	2	3	2	1	4	2	1	2	2	1	2	1	2	2	3	1	1	2	4	4	4	2	2	1
1	18	2	2	2	4	2	2	2	3	2	2	3	2	2	2	3	1	1	2	2	2	2	1	1	2	3	2	1	1	1	1
1	18	2	2	1	1	2	2	3	5	2	1	2	3	1	3	1	1	1	1	1	4	2	1	1	1	3	3	1	1	1	1
1	18	1	1	1	1	1	1	1	5	1	1	5	1	1	1	1	1	1	1	1	1	1	1	1	1	3	1	1	3	1	1
1	18	2	2	1	3	1	1	1	1	1	1	5	1	1	1	1	1	1	1	1	1	1	1	1	1	1	1	1	1	1	1
1	19	1	1	2	3	2	1	1	4	1	1	5	2	1	1	2	1	1	1	1	1	2	1	1	1	1	2	1	1	1	1
1	19	1	1	1	1	1	1	1	1	1	1	1	1	1	1	1	1	1	1	1	1	1	1	1	1	1	1	1	1	1	1
1	19	1	1	2	3	1	1	1	3	1	1	3	3	1	1	2	1	2	2	1	1	2	1	2	2	3	2	2	1	1	1
1	18	1	1	1	1	1	1	1	1	1	1	5	1	1	3	1	1	1	1	1	1	1	1	1	1	1	3	2	2	1	1
1	18	2	1	1	3	2	2	2	2	1	1	4	4	1	4	2	1	2	1	2	3	2	1	2	1	4	3	2	2	1	1
1	18	1	1	1	2	1	2	2	3	1	1	3	2	2	2	2	1	1	1	1	1	1	1	1	2	2	2	2	1	1	1
1	18	2	1	1	4	1	1	1	3	1	1	4	1	1	2	2	1	1	1	2	1	1	1	1	2	2	1	1	1	1	1
1	18	1	1	1	3	1	1	1	2	1	1	3	1	1	2	1	1	1	1	1	2	1	1	1	1	2	2	1	1	1	1
1	18	1	2	1	4	2	2	1	4	2	1	2	1	2	3	1	1	1	2	1	1	2	1	1	1	1	2	1	1	1	1
1	18	1	1	1	3	1	1	1	1	1	1	3	1	1	1	1	1	1	1	1	1	1	1	1	1	2	3	1	1	1	1
1	18	1	1	1	4	1	1	2	3	1	1	4	1	1	2	2	1	1	1	1	2	1	1	1	2	3	3	3	1	1	1
1	18	1	1	1	3	1	1	1	2	1	1	3	2	1	2	2	2	3	1	1	2	1	1	3	1	2	3	2	2	1	2
1	19	2	2	1	3	1	1	1	2	1	1	3	1	1	1	1	1	1	1	1	1	1	1	1	1	1	1	1	1	1	1
1	17	1	1	1	1	1	1	1	1	1	1	1	1	1	1	1	1	1	1	1	1	1	1	1	1	1	1	1	1	1	1
1	18	1	1	1	2	1	1	1	2	1	1	2	1	1	1	1	1	1	1	1	3	1	1	1	1	3	3	1	1	3	1
1	18	1	1	1	1	1	1	1	2	2	1	5	2	1	1	1	1	1	2	1	1	1	1	1	1	1	2	1	2	1	1
1	18	1	1	1	1	1	1	1	1	1	1	1	1	1	1	1	1	1	1	1	1	1	1	1	1	1	1	1	1	1	1
1	18	1	1	1	1	1	1	1	1	1	1	1	1	1	1	1	1	1	1	1	1	1	1	1	1	1	1	1	1	1	1
1	18	2	1	1	3	2	1	1	3	1	1	3	2	2	1	2	1	1	1	1	1	2	1	1	1	3	2	2	1	1	2
1	19	1	2	2	4	2	2	2	2	1	2	3	1	1	2	2	1	2	1	1	2	2	1	1	1	2	2	2	2	1	2
1	18	1	1	1	5	1	1	1	1	1	1	5	1	1	1	1	1	1	2	3	2	2	2	2	2	2	1	1	2	3	4
1	18	2	2	2	3	2	2	3	3	2	1	2	2	1	1	2	1	2	2	1	1	1	1	1	2	2	1	1	1	1	1
1	18	1	2	1	1	1	1	1	2	1	1	4	3	2	2	2	2	1	1	1	2	2	1	1	2	4	3	2	1	1	1
1	19	1	1	2	4	1	2	2	2	1	2	4	2	1	1	1	1	1	1	2	1	1	1	1	1	2	1	1	1	1	1
1	19	2	1	1	4	1	1	1	1	1	1	3	2	1	3	2	1	1	1	1	1	1	1	1	1	1	1	2	1	1	1
1	18	3	2	1	4	1	1	2	3	1	1	4	1	1	1	1	3	1	1	1	2	1	3	1	1	4	2	3	1	1	2
1	18	1	1	1	3	1	1	1	2	1	1	4	3	3	3	3	1	2	1	1	2	1	1	1	2	2	2	2	1	1	1
1	17	1	1	1	1	1	1	1	2	1	1	5	2	1	2	2	1	1	1	1	1	1	1	1	1	2	1	2	2	1	1
1	18	1	1	1	1	1	1	2	2	1	1	2	1	2	1	1	1	1	1	1	1	2	1	1	2	2	1	1	1	1	1
1	18	1	1	1	1	1	1	1	1	1	1	1	1	1	1	1	1	1	1	1	1	1	1	1	1	1	1	1	1	1	1
1	18	1	2	1	5	2	1	2	3	2	1	5	2	1	3	3	1	1	1	1	2	2	1	1	3	2	1	1	3	1	1
1	18	1	1	1	5	1	1	1	3	1	1	4	2	1	2	2	1	2	1	2	2	2	1	1	2	2	2	2	3	1	2
1	18	1	2	2	2	1	1	1	2	1	1	1	1	1	1	1	1	1	1	2	1	1	1	1	1	1	1	1	1	1	1
1	18	1	1	1	2	1	1	1	3	1	1	3	1	2	2	2	1	1	1	2	2	2	1	1	2	2	2	2	1	1	1
1	18	1	1	1	1	1	1	1	1	1	1	1	1	1	1	1	1	1	1	1	1	1	1	1	1	4	4	4	2	2	1
1	19	1	2	2	3	2	2	2	5	1	1	2	1	1	2	1	1	1	2	2	1	2	1	1	1	2	2	2	1	1	1
1	19	1	2	1	5	5	1	4	3	2	2	4	2	1	3	3	1	2	1	1	2	2	1	2	2	3	2	2	1	4	1
1	18	1	1	1	2	2	2	2	1	1	1	3	1	1	2	2	1	1	1	1	1	1	1	1	1	2	1	1	1	1	1
1	18	1	1	1	5	1	1	1	3	1	1	3	1	1	1	1	1	1	1	1	4	1	1	1	1	1	4	3	3	1	1
1	18	2	1	1	2	2	2	2	1	1	1	1	1	1	1	1	1	1	1	1	1	1	1	1	1	1	1	1	2	1	1
1	18	2	2	2	4	2	1	2	2	1	1	3	3	1	3	3	2	1	1	1	3	3	1	3	2	4	2	2	3	1	1
1	18	1	1	1	1	1	1	1	3	1	1	1	1	3	1	2	1	3	2	2	1	2	1	2	2	1	2	2	2	1	1
1	18	1	1	1	1	1	1	1	1	1	1	1	1	1	1	1	1	1	1	1	1	1	1	2	1	4	4	4	1	3	1
1	18	2	2	1	3	1	2	3	4	1	2	3	2	3	3	2	2	2	2	1	1	2	1	4	3	4	2	2	2	1	2
1	18	2	1	3	2	1	2	3	3	1	1	3	1	1	1	2	1	1	1	1	1	2	1	1	2	3	2	2	2	1	1
1	19	2	2	1	4	2	2	2	2	2	2	3	2	2	2	3	1	2	2	2	2	3	1	1	3	3	2	2	2	2	1
1	19	2	2	2	2	1	1	1	1	1	1	3	2	2	1	1	1	1	1	2	2	2	1	1	2	4	2	1	1	1	1
1	18	2	1	1	3	1	2	1	2	1	1	2	1	1	2	2	1	1	1	1	2	2	1	1	1	1	2	1	1	1	1
1	18	2	1	1	4	1	1	2	2	2	1	3	2	1	2	2	1	1	2	2	2	2	1	2	2	2	2	2	1	1	1
1	19	1	1	1	1	1	1	1	1	1	1	1	1	1	1	1	1	1	1	1	1	1	1	2	1	1	1	1	2	1	1
1	18	1	1	1	5	2	1	1	3	1	1	5	3	1	2	2	1	2	1	1	2	2	1	1	2	3	3	4	1	1	1
1	18	2	1	2	4	1	1	1	2	1	1	4	2	1	2	2	2	2	1	1	2	1	1	1	2	2	2	1	1	1	1
1	18	2	2	1	3	1	1	1	3	1	1	3	2	1	1	1	1	1	1	1	1	1	1	2	1	2	1	1	2	1	1
1	18	1	1	1	1	1	1	1	1	1	1	1	1	1	1	2	2	2	1	2	2	1	1	2	2	1	1	2	1	2	1
1	18	2	2	1	1	1	2	1	4	1	1	5	3	1	2	1	1	1	1	1	1	1	1	1	1	1	1	2	1	1	1
1	18	2	2	2	3	1	1	2	2	2	1	3	2	2	3	4	1	3	1	1	3	2	3	3	4	4	4	3	4	1	1
1	18	3	3	3	2	2	2	2	3	2	1	3	2	2	2	2	1	2	1	1	2	2	1	1	2	2	2	1	1	1	2
1	18	2	2	2	3	2	2	3	2	2	1	2	2	3	1	1	2	2	2	1	2	2	1	2	2	3	2	2	1	1	1
1	18	1	1	1	2	2	1	2	2	1	1	2	1	2	2	1	1	1	1	1	2	1	1	2	1	3	4	1	1	1	1
1	18	1	1	1	1	1	1	1	3	1	1	4	2	2	1	2	1	1	1	2	1	2	1	3	1	2	1	1	1	1	1
1	19	2	2	2	3	1	1	2	3	1	1	4	2	2	2	2	2	1	1	1	1	1	1	1	1	1	1	1	1	1	1
1	18	1	1	2	1	2	1	2	2	1	2	2	3	1	1	1	1	2	2	2	4	3	4	1	1	1	1	1	4	1	1
1	18	1	1	1	5	2	2	2	1	1	1	1	1	2	4	3	3	1	2	1	3	2	1	2	2	4	2	2	3	1	2
1	18	1	1	1	1	1	2	2	2	1	1	1	1	1	1	1	1	1	1	1	1	1	1	1	1	2	1	2	2	1	1
1	18	1	1	1	1	2	2	1	3	2	1	3	2	2	1	2	1	1	2	2	1	3	1	1	2	2	1	1	2	1	1
1	18	1	1	1	4	2	2	2	3	2	1	5	2	1	2	2	1	2	1	1	2	2	1	2	2	2	3	4	1	2	1
1	18	2	1	2	4	1	1	2	2	1	1	2	2	2	4	3	1	1	1	2	2	1	2	2	2	4	2	2	1	1	1
1	18	1	1	1	1	1	1	1	1	2	2	2	2	1	1	1	1	1	1	1	1	1	1	1	1	1	1	1	1	1	1
1	18	2	2	2	2	2	2	2	2	2	2	2	2	2	2	2	2	2	2	2	2	2	2	2	2	2	2	2	2	2	2
1	18	1	1	2	2	1	1	2	2	1	1	1	1	1	1	1	1	1	1	1	1	1	1	1	1	2	2	1	2	1	1
1	18	2	2	1	3	2	2	3	3	2	2	4	3	1	1	2	1	1	2	2	2	2	1	2	2	2	2	3	1	1	1
1	18	1	1	1	1	1	1	1	2	1	1	2	1	1	1	1	1	1	1	1	2	2	1	1	1	1	1	1	1	1	1
1	18	1	1	3	5	1	1	1	2	1	1	4	2	1	1	1	1	1	1	1	2	1	1	1	2	3	2	2	1	1	1
1	18	1	1	1	5	1	1	1	2	1	1	5	1	1	4	3	1	1	1	2	4	1	1	1	1	1	3	3	1	1	1
1	18	1	1	2	1	2	1	2	4	2	1	3	1	1	1	1	1	1	1	1	2	2	1	2	1	3	3	1	2	1	1
1	18	1	2	3	2	2	3	3	5	3	2	3	3	1	3	3	1	1	1	1	4	3	1	5	2	1	2	4	2	4	4
1	18	2	2	1	5	2	1	2	2	1	1	5	2	1	2	1	1	1	1	1	2	1	1	4	1	2	3	2	1	2	2
1	18	1	1	2	2	2	2	2	2	2	1	3	3	1	1	2	1	1	1	1	1	1	1	1	1	3	1	4	4	1	1
1	18	1	1	1	3	1	2	3	2	2	1	3	2	1	2	2	1	1	1	1	1	2	1	1	1	1	1	2	1	1	2
1	18	1	1	1	2	1	2	2	3	1	1	3	1	1	2	2	1	1	1	1	1	2	1	1	2	2	2	2	1	1	1
1	18	2	3	2	3	2	2	2	3	2	2	2	2	3	4	3	1	1	3	2	1	2	1	1	2	3	2	2	2	2	2
1	19	1	2	1	4	1	1	1	5	1	1	4	2	2	3	1	3	1	1	2	4	2	1	2	2	4	4	2	2	1	2
1	18	2	2	1	3	1	1	1	4	1	1	3	1	1	1	1	1	1	1	1	1	1	1	1	1	3	4	2	1	1	1
1	19	2	2	2	2	2	2	2	2	2	1	3	1	2	2	2	2	1	2	2	2	2	1	1	2	3	3	2	3	1	2
1	18	1	2	2	1	1	1	2	2	1	1	3	1	1	1	1	1	1	1	1	2	1	1	2	2	1	2	1	2	1	1
1	18	2	2	2	3	2	2	2	3	3	2	3	2	1	1	1	1	1	1	1	1	1	2	2	1	1	1	2	1	1	1
1	18	1	1	1	1	1	1	1	1	1	1	3	3	1	1	1	1	1	1	1	1	1	1	1	1	1	1	1	1	1	1
1	18	3	2	1	3	2	2	2	1	1	1	3	1	2	2	2	1	1	1	2	1	2	1	3	4	2	1	4	3	1	2
1	19	3	2	1	4	1	1	1	3	2	1	2	2	1	2	2	1	1	1	1	1	2	1	1	2	3	3	1	1	1	1
1	19	3	2	1	3	2	1	1	3	1	1	3	1	2	3	2	2	3	1	2	2	2	1	3	3	2	3	2	2	2	2
1	18	1	1	1	2	1	1	1	1	1	1	1	1	2	1	1	1	1	2	1	1	1	1	1	1	2	1	3	1	1	1
1	19	1	2	2	2	2	2	2	2	2	2	2	2	1	2	2	1	1	2	1	2	2	1	2	2	3	2	2	2	2	1
1	19	2	2	1	5	2	1	1	5	1	1	5	1	1	1	1	1	1	1	1	1	1	1	1	1	2	3	2	1	1	1
1	18	2	2	2	2	2	2	2	3	2	1	4	2	2	1	2	1	1	1	2	1	2	1	1	2	2	1	3	1	1	1
1	18	1	1	1	3	1	1	1	3	1	1	3	1	2	2	2	2	1	1	1	2	1	1	1	1	3	2	2	1	1	1
1	19	1	1	1	1	1	1	1	1	1	1	5	1	1	1	1	1	1	1	1	1	1	1	1	1	1	1	1	1	1	1
1	18	2	2	2	3	2	2	2	2	1	1	3	2	1	3	2	1	2	1	1	2	2	1	1	1	2	2	2	1	1	1
1	18	1	1	1	1	1	1	1	1	1	1	5	1	1	1	1	1	1	1	1	1	1	1	1	1	1	1	1	1	1	1
1	18	1	1	1	1	1	1	1	1	1	1	1	1	1	1	1	1	1	1	1	1	1	1	1	1	4	4	2	1	1	1
1	18	2	1	1	3	1	1	1	3	1	1	3	1	2	2	2	2	1	1	1	2	2	1	1	2	3	2	2	1	1	1
1	18	1	1	1	5	1	1	1	5	1	1	5	3	4	4	3	1	1	1	1	5	1	2	1	1	3	1	3	3	3	3
1	18	1	1	1	5	1	1	1	2	1	1	1	1	1	1	1	1	1	1	3	1	1	1	1	1	1	1	1	1	1	1
1	18	2	1	1	3	1	1	1	5	1	1	2	1	1	2	1	1	1	1	1	1	1	1	1	1	3	2	1	2	1	1
1	18	1	1	1	2	1	2	2	2	2	2	3	2	2	2	2	2	2	2	2	3	2	2	2	2	2	2	2	2	2	2
1	18	1	1	1	5	1	1	1	2	1	1	5	1	1	1	1	1	1	1	1	2	1	1	1	1	2	1	1	1	1	1
1	18	2	1	1	3	1	1	2	2	1	1	4	1	1	2	1	1	1	1	1	1	1	1	1	1	1	1	1	1	1	1
1	18	1	1	1	3	2	2	1	2	1	1	3	2	1	2	2	1	1	1	1	1	2	1	2	2	2	2	1	1	1	1
1	19	1	1	1	1	1	1	1	1	1	1	1	1	1	1	1	1	1	1	1	1	1	1	1	1	1	1	1	1	1	1
1	18	1	1	1	3	1	1	1	2	1	1	2	1	1	2	1	1	1	1	1	1	1	1	1	1	2	3	2	1	1	1
1	18	2	1	1	1	1	2	2	4	1	1	4	1	2	2	2	1	1	1	2	1	2	1	2	2	2	2	1	1	1	1
1	17	1	1	1	2	1	1	2	1	1	1	4	1	1	1	1	1	1	1	1	1	1	1	1	1	2	2	1	1	1	1
1	17	2	1	2	3	2	2	1	2	2	2	2	2	2	1	2	1	2	1	2	2	1	1	4	2	2	2	2	2	2	4
1	19	1	1	1	1	1	1	1	1	1	1	1	1	1	1	1	1	1	1	1	1	2	2	3	1	2	1	2	2	1	1
1	19	1	1	1	1	1	1	1	1	1	1	5	3	1	1	1	1	1	1	1	1	1	1	1	1	1	1	1	1	1	1
1	18	3	2	2	3	3	2	3	3	3	3	3	2	2	3	3	2	3	3	2	3	2	2	3	3	3	3	3	3	2	1
1	18	1	1	1	1	1	1	1	1	1	1	1	1	1	1	1	1	1	1	1	1	1	1	1	1	1	1	1	1	1	1
1	19	2	2	1	3	1	2	2	1	1	1	3	1	1	1	1	1	1	1	1	1	2	1	1	2	2	2	2	2	1	2
1	18	1	1	3	4	1	1	1	3	1	1	4	2	2	3	2	1	2	1	1	1	2	1	3	2	3	2	2	1	1	1
1	18	1	1	1	1	1	1	1	1	1	1	1	1	1	1	1	1	1	1	2	2	2	1	3	3	3	3	3	3	3	2
1	18	3	2	1	5	2	1	1	5	1	1	5	5	2	3	5	1	1	1	1	3	2	1	1	1	3	3	2	1	1	1
1	18	1	1	1	2	2	2	2	2	2	2	2	2	1	1	1	1	1	1	1	1	1	1	1	1	1	1	1	1	1	1
1	19	1	1	1	1	1	1	1	1	1	1	4	2	1	1	1	1	1	1	1	1	1	1	1	1	2	1	1	1	1	1
1	18	1	1	1	1	1	1	1	3	1	1	4	4	1	1	1	1	1	1	3	2	1	1	2	2	3	3	3	1	2	1
1	19	1	1	1	2	1	1	1	4	1	1	4	2	2	2	2	1	1	1	1	2	2	1	1	2	3	3	2	2	1	2
1	18	2	1	1	2	1	1	2	2	1	1	4	2	1	3	1	1	1	1	1	2	2	1	1	1	4	2	2	2	1	1
1	18	1	1	1	1	1	1	1	1	3	2	5	3	1	2	2	2	2	2	1	3	2	1	3	1	1	1	3	1	1	1
1	17	1	1	1	1	1	2	2	3	1	1	4	2	2	3	2	1	1	1	2	2	2	1	1	1	2	3	2	2	1	2
1	19	1	1	1	1	1	1	1	1	1	1	5	3	1	1	1	1	1	1	1	1	1	1	1	1	1	1	1	1	1	1
1	18	2	2	2	3	1	2	1	3	2	2	3	2	2	2	2	1	3	1	2	2	2	1	1	2	3	2	1	1	1	1
1	18	1	1	1	2	1	1	2	1	1	1	3	2	1	2	1	1	2	1	1	1	1	1	2	1	4	2	1	1	1	1
2	18	1	1	1	1	1	1	1	1	1	1	1	1	1	4	1	3	1	1	1	3	1	1	4	1	4	4	4	1	3	1
1	19	2	2	2	5	2	2	2	5	1	1	4	1	1	1	2	1	1	1	1	1	2	1	1	2	4	3	1	1	2	1
1	19	2	1	2	1	1	1	1	2	1	1	1	1	2	1	2	1	1	1	1	1	1	1	2	2	1	2	2	1	1	1
1	18	1	1	1	1	1	1	1	5	1	1	5	1	1	1	2	1	3	1	1	1	2	1	1	1	2	2	2	1	1	1
1	18	1	1	1	5	1	1	1	1	1	1	5	1	1	1	1	1	1	1	1	1	1	1	1	1	1	1	1	1	1	1
1	18	2	3	2	2	3	3	3	4	4	2	4	3	2	2	3	2	2	1	1	2	3	1	2	2	2	2	3	1	2	1
1	18	1	1	1	3	1	1	1	2	1	1	2	1	1	1	2	1	1	1	1	1	1	1	1	1	2	2	2	1	1	1
1	18	1	1	1	2	1	1	1	1	1	1	2	1	1	1	1	1	1	1	1	1	1	1	1	1	1	1	1	1	1	1
1	18	2	2	1	2	1	2	2	4	2	2	2	2	2	1	1	1	2	2	1	2	4	2	1	3	1	1	1	3	1	1
1	18	2	2	2	3	1	1	1	2	1	1	2	1	1	2	2	2	1	1	2	2	1	1	1	2	2	2	1	1	1	2
1	19	1	1	1	1	1	1	1	2	1	1	5	1	1	1	1	1	1	1	1	1	1	1	1	1	4	3	2	1	1	1
1	18	1	1	1	1	1	1	1	5	1	1	5	5	1	4	4	4	1	1	1	4	2	2	2	2	2	4	4	1	1	1
1	18	2	2	2	3	1	1	1	3	2	1	4	4	2	3	1	2	3	1	2	2	2	2	1	2	2	3	2	2	2	1
1	18	3	2	1	5	2	1	2	5	1	1	4	2	1	3	3	1	1	1	1	4	2	1	2	1	3	3	2	1	1	1
1	18	2	1	2	3	1	2	2	4	2	1	3	2	1	3	3	1	2	1	1	2	3	1	1	2	2	2	2	1	1	1
1	18	1	1	1	5	1	1	1	2	1	1	1	1	1	1	1	1	1	1	1	1	1	1	1	1	2	2	1	1	1	1
1	18	1	1	1	3	2	1	2	4	2	1	4	1	1	3	2	1	1	1	1	1	1	1	1	1	4	4	4	2	1	1
1	18	2	1	2	1	1	1	1	4	2	1	4	1	1	1	1	1	1	1	1	1	1	1	1	1	1	1	1	1	1	1
1	18	1	1	2	5	1	2	2	5	1	1	5	1	1	2	1	1	1	1	1	2	1	1	1	1	2	2	1	1	2	1
1	18	2	2	1	3	2	1	3	4	1	1	4	2	1	2	2	1	1	1	2	1	2	1	2	1	2	2	2	1	3	2
1	18	2	1	1	3	1	1	2	2	1	1	3	2	2	2	1	1	1	1	1	1	2	1	2	1	3	2	2	2	1	1
1	18	2	1	1	1	1	1	1	1	1	1	4	1	1	3	1	1	1	1	1	3	1	1	1	1	3	3	1	1	1	1
1	18	2	2	2	3	2	2	2	2	1	1	3	1	2	1	2	1	2	2	2	1	2	1	1	1	2	1	1	1	1	1
1	19	1	1	1	1	1	1	1	3	1	1	3	2	2	2	2	2	2	1	2	2	2	2	2	2	4	2	2	2	1	1
1	18	2	1	1	2	1	2	1	2	1	2	2	1	2	2	2	1	2	1	1	2	2	1	1	2	2	2	2	2	1	1
1	18	1	1	1	1	1	1	1	3	1	1	1	1	1	1	1	1	1	1	1	2	2	1	1	1	1	1	1	1	1	1
1	17	1	1	1	1	1	1	1	1	1	1	5	3	1	1	1	1	1	1	1	1	1	1	1	1	1	1	1	1	1	1
1	18	1	1	1	1	1	1	1	1	1	1	1	1	1	1	1	1	1	1	1	1	1	1	1	1	1	1	1	1	1	1
1	18	2	2	2	2	2	2	2	2	2	2	2	2	2	2	2	2	2	2	2	2	2	2	2	2	2	2	2	2	2	2
1	18	1	1	1	5	2	1	1	1	1	1	1	1	1	1	1	1	1	1	1	1	1	1	1	1	1	1	1	1	1	1
1	18	2	2	2	4	1	1	1	3	1	1	3	3	1	1	1	1	1	1	1	1	1	1	1	1	2	2	1	1	1	1
1	18	1	1	1	1	1	2	2	3	1	2	3	2	2	2	2	2	2	2	2	3	2	2	2	2	2	2	2	2	2	2
1	19	2	2	1	5	1	1	1	4	2	1	3	2	2	3	2	1	1	1	2	3	2	2	1	2	2	3	2	2	1	1
1	18	2	1	2	1	1	1	1	1	1	1	1	1	1	1	1	1	1	1	1	1	1	1	2	1	1	1	1	1	1	1
1	19	2	2	2	2	2	2	2	2	2	2	2	2	2	2	2	2	2	2	2	2	2	2	2	2	4	2	2	2	2	2
1	18	1	1	1	3	1	1	1	1	1	1	3	3	1	1	1	1	1	1	1	1	1	1	1	1	1	1	1	1	1	1
1	18	1	1	1	3	1	1	1	1	1	1	3	1	2	1	1	1	1	1	1	1	2	1	1	2	1	2	1	1	1	1
1	18	1	1	1	1	4	1	1	3	1	1	1	1	2	2	1	1	1	1	1	1	1	1	1	1	1	1	1	1	1	1
1	18	1	1	1	1	1	1	1	1	1	1	1	1	1	2	2	1	2	2	2	1	2	2	1	1	2	2	1	2	2	2
1	18	3	3	2	4	3	3	3	5	2	2	4	4	3	3	3	4	2	3	2	2	3	3	3	3	4	4	4	4	2	2
1	18	2	1	1	2	1	1	2	5	1	1	4	1	1	4	3	1	2	1	1	2	2	1	1	1	2	3	1	2	1	1
1	18	1	1	1	2	1	1	1	1	1	1	2	2	1	1	1	1	1	1	1	1	1	1	1	1	2	1	1	1	1	1
1	18	1	1	1	2	1	1	1	1	1	1	2	1	1	1	1	1	1	1	1	1	1	1	1	1	1	1	1	1	1	1
1	18	1	1	1	3	1	1	2	2	1	1	3	1	2	2	1	2	1	1	1	2	1	1	1	1	2	2	1	3	1	1
1	18	1	1	1	1	1	1	1	1	1	1	3	1	2	2	2	1	1	1	1	1	1	1	1	1	1	1	1	1	1	1
1	19	2	1	1	3	2	1	2	3	1	1	4	2	1	3	3	1	1	1	1	2	1	1	1	2	3	3	2	1	1	1
1	18	1	1	1	1	1	1	1	1	1	1	1	1	1	1	1	1	1	1	1	1	1	1	1	1	1	1	1	1	1	1
2	23	2	1	2	1	1	1	2	2	2	2	1	1	1	2	2	1	2	2	1	1	2	1	1	1	2	1	1	1	5	1
2	21	2	2	2	2	2	2	2	2	2	2	2	2	2	2	2	2	2	2	2	1	3	1	2	2	3	2	2	2	2	2
2	20	1	2	2	2	2	3	5	1	1	2	2	1	5	2	1	4	2	4	2	5	2	1	2	4	5	4	5	4	5	1
2	19	1	1	1	2	1	2	2	3	1	1	2	1	1	2	2	2	1	1	1	1	2	1	1	2	1	1	1	2	1	1
2	19	1	1	1	2	2	2	2	2	2	2	2	2	2	2	2	2	2	2	2	1	1	1	1	2	2	2	3	2	1	1
2	19	2	2	2	2	1	2	2	2	2	2	2	1	2	2	2	2	2	2	2	1	2	2	1	2	2	1	2	2	2	2
2	21	2	2	2	2	2	2	2	4	4	3	3	3	3	2	2	2	2	2	2	1	2	1	2	3	2	2	2	2	2	3
2	20	2	1	1	1	2	1	1	1	1	1	1	1	1	1	1	1	1	1	1	1	1	1	1	1	1	1	1	1	1	1
2	19	2	2	2	2	2	2	2	2	2	2	2	2	2	2	2	2	2	2	2	2	2	2	2	2	2	2	2	2	2	2
2	19	2	2	1	3	1	1	1	2	1	1	3	2	3	3	2	2	2	1	1	2	2	2	3	2	3	4	2	1	2	1
2	19	2	1	2	2	2	2	1	2	2	2	2	2	1	1	2	2	2	2	1	1	1	1	1	1	3	2	2	2	1	1
2	19	2	2	2	2	2	2	2	2	2	2	2	2	2	2	2	2	2	2	2	2	2	1	1	2	2	2	2	1	1	1
2	19	2	1	1	1	1	1	1	2	1	1	3	1	3	2	3	1	1	3	2	1	2	1	1	3	2	1	3	2	1	1
2	18	2	1	1	1	1	1	1	1	1	1	1	1	2	2	2	3	2	2	2	2	2	2	2	2	2	2	2	2	3	2
2	19	1	1	1	1	1	2	2	2	1	1	2	1	2	1	1	1	2	1	1	1	2	1	1	2	2	1	1	1	1	1
2	19	3	2	2	3	2	2	2	2	2	1	3	3	1	1	4	1	2	3	2	2	4	2	2	3	4	4	3	1	2	2
2	20	2	2	2	2	2	2	2	2	2	2	2	2	2	2	2	2	2	2	2	2	2	2	2	2	2	2	2	2	2	2
2	18	1	1	1	1	1	1	1	1	1	1	1	1	1	1	1	1	1	1	1	1	1	1	1	1	1	1	1	1	1	1
2	21	1	1	1	1	1	1	1	1	1	1	1	1	1	4	1	1	1	1	1	1	1	1	1	1	1	1	2	1	1	1
2	21	2	2	2	2	2	2	2	3	2	2	2	2	4	3	3	1	2	5	4	2	3	2	2	3	5	2	2	1	1	2
2	18	1	1	1	1	1	1	1	1	1	1	1	1	1	1	1	1	1	1	1	1	1	1	1	1	1	1	1	1	1	1
2	19	1	1	1	1	1	1	1	1	1	1	1	1	1	1	1	1	1	1	1	1	1	1	1	1	1	1	1	1	1	1
2	19	5	3	3	5	5	5	5	5	3	3	5	5	2	1	5	1	1	2	2	1	3	1	1	3	4	1	4	1	1	1
2	20	2	1	1	1	1	1	1	1	1	1	3	2	2	2	2	2	2	2	2	1	2	1	1	2	3	2	2	2	2	1
2	18	2	2	3	2	2	3	2	3	3	3	3	3	2	1	1	1	1	1	2	1	2	2	1	1	1	1	1	2	1	1
2	19	2	3	3	2	2	2	3	2	3	2	3	3	2	2	3	3	3	3	2	1	3	2	3	3	2	3	2	2	2	3
2	21	1	1	1	1	1	1	1	1	1	1	1	1	1	1	1	1	1	1	1	1	1	1	1	1	1	1	1	1	1	1
2	20	1	1	1	1	1	1	1	4	2	2	3	3	1	1	3	2	1	3	1	1	4	1	1	2	4	2	2	1	1	1
2	19	2	2	3	3	3	3	3	3	3	3	3	3	2	2	3	3	2	3	2	2	2	2	2	2	2	2	2	2	2	3
2	18	5	1	1	1	1	1	1	2	2	1	2	2	3	3	2	1	1	2	1	2	2	1	3	2	1	3	5	3	5	1
2	20	2	2	2	3	2	2	2	3	2	1	2	3	1	1	2	1	1	1	1	1	2	1	1	2	2	1	2	1	1	1
2	18	3	2	1	2	2	2	2	2	2	3	2	1	3	1	2	2	2	2	2	2	2	2	2	2	2	2	2	2	2	2
2	21	1	1	1	1	1	1	1	1	1	1	5	1	5	1	1	1	1	1	1	5	5	1	3	3	3	5	5	1	5	1
2	19	1	1	1	1	1	1	1	2	2	1	1	1	3	1	1	1	1	1	2	1	1	1	1	1	2	1	1	1	1	1
2	18	2	2	1	1	1	1	1	1	1	1	4	5	1	1	5	4	4	4	3	2	3	4	5	1	2	1	2	3	1	3
2	19	3	3	3	3	2	2	2	4	2	5	3	3	3	2	2	2	3	4	3	3	3	3	3	3	4	3	3	2	2	2
2	19	3	2	3	3	2	3	4	3	3	2	3	2	3	3	4	4	5	3	5	3	4	3	3	2	3	2	3	3	4	3
2	19	2	1	3	2	3	3	3	2	2	2	3	2	2	3	3	2	2	2	2	2	2	2	1	1	3	3	2	3	3	2
2	18	2	2	2	4	4	4	1	3	3	4	2	3	2	3	2	2	4	3	4	4	4	4	3	4	4	3	2	3	2	4
2	19	2	2	2	2	2	2	2	2	2	2	1	2	1	3	3	1	1	1	1	2	3	1	1	1	2	3	3	1	1	1
2	19	1	1	1	1	1	1	1	1	1	1	3	2	1	1	1	1	1	1	1	1	2	1	1	1	1	1	1	1	1	1
2	19	2	1	2	2	1	2	1	2	1	1	2	1	2	2	2	2	3	2	2	2	2	1	1	2	2	2	2	1	1	1
2	19	1	1	1	2	1	1	2	1	2	1	1	1	2	1	1	1	1	1	1	1	1	1	1	1	1	1	1	1	1	1
2	20	2	2	2	2	2	2	2	4	2	2	2	2	2	2	2	2	2	2	1	1	3	1	1	2	3	3	2	2	1	2
2	19	3	3	3	3	3	3	3	3	3	3	3	3	3	3	3	3	3	3	3	3	3	3	3	3	3	3	3	3	3	3
2	19	2	1	2	2	2	2	3	4	3	3	2	2	3	1	4	2	1	2	1	2	3	1	1	2	2	3	3	2	2	2
2	21	2	1	1	2	1	2	2	2	1	1	2	2	1	2	2	2	2	2	1	2	2	3	3	2	2	3	3	2	2	1
1	23	1	1	1	1	2	1	2	1	1	2	2	2	1	1	1	1	1	1	1	1	1	1	1	1	1	1	1	1	1	1
2	20	2	2	1	2	1	1	2	2	1	1	2	2	2	1	1	1	1	1	1	1	2	1	1	1	2	1	1	1	1	1
2	19	1	1	1	1	1	1	1	1	1	1	1	1	1	1	1	1	1	1	1	1	1	1	1	1	1	1	1	1	1	1
2	19	2	1	2	2	1	1	2	3	2	1	2	1	2	2	2	1	1	2	1	1	1	1	1	1	2	1	2	1	1	1
2	18	2	2	2	2	2	2	2	3	2	1	2	2	2	3	3	2	2	2	2	2	3	2	2	2	2	2	4	2	2	2
2	19	1	2	1	1	1	1	1	2	1	2	3	2	2	1	1	1	1	1	2	2	1	1	1	1	2	1	2	2	1	1
2	22	2	2	3	3	2	3	3	2	2	2	2	3	3	1	3	1	3	3	2	2	3	1	3	3	4	4	1	1	4	4
2	19	1	1	1	1	1	1	1	1	1	1	1	1	1	1	1	1	1	1	1	1	1	1	1	1	1	1	1	1	1	1
2	20	2	2	2	3	2	2	2	2	2	2	2	2	2	2	2	2	2	2	2	2	2	2	2	2	2	2	2	2	2	2
2	18	2	2	3	2	2	2	2	2	2	2	2	2	2	2	2	2	2	2	2	2	2	2	2	2	2	2	2	2	2	2
2	19	4	2	3	3	2	2	2	4	2	2	3	3	2	1	4	1	2	1	5	1	2	1	1	3	2	2	2	2	2	2
2	18	1	1	1	1	1	1	1	1	1	1	1	1	1	1	1	1	1	1	1	3	1	1	1	1	1	1	1	1	1	1
2	20	4	4	4	4	4	4	4	4	4	4	4	4	4	3	4	4	4	4	4	4	4	4	4	4	4	3	4	4	4	4
2	19	2	2	2	2	2	2	2	2	2	2	2	2	2	2	2	2	2	2	2	2	2	2	2	2	2	2	2	2	2	2
2	18	1	1	1	1	1	1	1	1	1	1	1	2	2	2	2	2	2	2	2	2	2	2	2	2	2	2	2	2	2	2
2	20	3	2	3	2	2	2	3	4	2	2	2	2	3	2	2	2	3	3	2	2	3	3	2	3	4	2	3	4	2	1
2	18	3	2	2	2	2	2	2	3	3	3	4	2	2	3	3	3	2	3	2	3	3	2	1	3	3	3	2	1	1	1
2	20	3	3	3	3	2	3	3	3	3	3	3	3	4	2	4	4	3	4	4	3	4	3	4	2	2	4	3	3	4	4
2	20	2	2	2	2	2	2	2	2	3	2	2	2	1	1	1	2	2	2	2	2	2	2	2	2	2	2	2	2	2	2
2	19	3	3	3	3	2	2	2	2	2	1	3	3	2	2	3	2	3	2	1	1	1	1	1	3	2	2	1	2	2	2
2	18	5	5	5	4	5	5	5	4	5	3	3	3	5	5	5	5	5	5	5	5	5	5	5	5	5	5	5	3	4	3
2	19	3	3	2	4	1	1	1	5	1	1	4	4	4	2	3	1	2	2	2	1	4	1	1	3	3	2	3	3	1	2
1	20	1	1	1	1	1	1	1	1	1	1	1	1	1	1	1	1	1	1	1	1	1	1	1	1	1	1	1	1	1	1
1	19	5	5	4	5	5	5	5	5	5	5	5	5	5	5	5	5	5	5	5	5	5	5	5	5	5	5	5	5	1	3
1	18	1	1	1	1	1	1	1	1	1	1	1	1	1	1	1	1	1	1	1	1	1	1	1	1	1	1	1	1	1	1
2	18	1	1	1	1	1	1	1	1	1	1	2	1	1	1	1	1	1	1	1	1	3	1	1	1	1	1	2	1	1	1
2	20	2	2	2	2	2	2	2	1	1	2	2	2	1	1	1	1	2	1	1	1	1	1	1	1	1	1	1	1	1	1
2	19	2	1	1	1	2	2	2	1	2	2	2	2	1	1	2	1	2	2	2	1	2	1	2	2	1	2	2	2	1	2
2	20	2	2	2	2	2	2	2	2	2	2	2	2	2	2	2	2	1	1	1	1	1	1	1	1	1	1	1	1	1	1
2	19	1	1	1	1	1	1	1	1	1	1	1	1	1	1	1	1	1	1	1	1	1	1	1	1	1	1	1	1	1	1
1	19	1	1	1	1	1	1	1	1	1	1	1	2	1	1	1	1	1	1	1	1	1	1	1	1	1	1	1	1	1	1
2	20	1	1	1	2	3	3	2	3	2	2	2	1	3	1	2	2	2	2	3	3	1	1	1	1	2	3	3	2	1	3
2	19	2	2	2	2	2	2	2	2	2	2	2	2	2	2	2	2	1	1	2	2	1	1	1	2	1	1	1	1	1	1
2	19	2	1	2	4	4	3	2	2	4	2	1	2	3	3	2	3	3	2	1	2	2	3	2	1	1	1	4	2	2	2
2	21	2	1	1	2	2	1	1	1	1	1	1	1	1	1	1	1	1	1	1	1	1	1	1	1	1	1	1	1	1	1
2	19	2	2	3	3	2	2	3	3	2	2	2	2	2	2	2	2	2	2	2	3	2	2	3	2	3	2	2	1	2	2
2	19	2	1	2	2	1	1	1	2	1	2	1	1	1	1	1	1	2	1	2	1	1	3	2	1	2	1	1	2	1	1
2	18	2	2	2	2	2	2	2	2	2	2	2	2	3	2	2	1	3	2	2	2	3	2	2	2	3	2	3	2	2	2
2	19	2	2	2	1	2	2	1	4	4	2	1	2	2	4	3	3	1	1	1	1	4	1	2	2	2	3	2	1	1	1
2	20	3	4	4	4	4	4	4	4	4	4	4	4	5	4	4	3	4	5	4	3	4	4	4	4	4	4	4	4	4	4
2	20	2	2	2	3	3	2	3	3	3	3	3	3	1	3	1	2	3	2	2	3	3	2	4	3	2	3	2	2	3	3
1	19	2	2	2	2	2	2	2	2	2	2	2	2	2	5	2	3	2	2	2	3	3	4	3	2	3	2	2	2	2	2
2	18	2	2	2	2	2	2	2	2	2	2	2	3	2	2	2	2	2	2	2	2	2	2	1	2	2	2	2	1	1	1
2	19	2	1	1	2	2	2	2	1	2	2	2	2	1	2	2	1	1	1	1	2	1	1	1	1	3	2	2	2	1	1
2	18	2	2	2	3	2	1	2	3	2	1	3	2	2	2	2	1	1	1	1	1	2	1	1	1	2	2	3	1	1	1
2	19	3	3	3	3	3	3	3	3	3	3	3	3	2	3	3	3	3	2	2	3	3	2	2	3	3	3	2	1	2	3
2	18	1	1	1	1	1	1	1	2	1	1	2	1	2	1	2	1	1	1	1	1	2	1	1	1	2	1	1	1	1	1
2	20	1	3	3	2	2	2	1	1	2	2	1	1	2	2	2	2	2	2	3	2	2	4	4	4	4	4	4	2	4	1
2	20	2	2	1	1	1	2	3	2	1	1	1	2	1	2	1	1	1	2	2	4	2	1	1	3	3	4	1	2	1	1
2	21	1	1	1	1	1	1	1	1	1	1	1	1	1	1	1	1	1	1	1	2	1	2	1	1	2	4	2	1	1	1
2	20	2	2	1	2	2	1	2	2	2	2	2	1	3	1	2	1	1	2	1	1	2	1	1	2	1	2	1	1	1	1
2	19	2	2	2	2	2	1	2	2	1	1	2	2	2	2	3	1	2	2	1	1	2	1	2	2	2	2	2	1	1	1
2	20	3	2	5	3	2	2	1	2	2	1	1	2	3	2	1	1	1	1	1	3	4	5	1	2	2	1	1	1	1	1
2	19	1	1	1	2	1	2	2	2	1	2	2	1	2	1	2	2	2	1	1	2	2	1	1	2	3	2	2	1	2	2
2	19	2	2	2	2	2	2	2	3	3	2	3	1	2	1	2	1	3	2	1	2	3	1	2	1	2	2	2	2	1	2
2	19	2	2	3	2	2	2	2	2	2	2	2	2	2	2	2	1	2	2	2	2	2	2	2	2	2	2	2	2	2	3
2	19	2	2	2	2	2	2	2	2	2	2	2	2	2	2	2	2	2	2	2	2	3	2	2	2	2	2	2	2	2	2
1	18	1	1	1	1	1	1	2	2	2	1	3	1	2	2	1	1	1	1	1	1	1	1	1	1	1	1	1	1	1	1
2	20	2	1	1	3	1	1	2	2	1	1	2	2	1	1	1	1	1	1	1	1	1	1	1	1	2	1	1	1	1	1
2	19	1	1	1	1	1	1	1	1	1	1	1	1	1	1	1	1	1	1	1	1	1	1	1	1	1	1	1	1	1	1
2	19	1	1	1	1	1	1	2	4	1	1	3	2	2	1	4	1	2	1	1	1	3	1	1	1	3	4	2	1	1	1
2	19	3	3	3	3	2	4	4	4	3	3	3	3	3	2	3	3	3	3	2	1	3	1	1	2	1	3	3	2	1	2
2	19	1	1	1	1	1	1	1	1	1	1	1	1	1	1	1	1	1	1	1	1	1	1	1	1	1	3	1	1	3	1
2	19	2	1	2	2	2	1	1	2	1	1	1	1	1	1	1	1	1	1	1	1	1	1	1	1	1	1	1	1	1	1
2	19	2	1	1	3	1	1	1	3	1	1	3	1	1	1	3	1	2	1	1	1	2	1	1	1	3	4	3	1	1	1
2	19	3	3	3	3	2	3	2	2	2	2	2	2	3	2	3	1	4	2	1	2	3	1	1	3	1	3	3	2	1	1
2	18	2	2	2	2	3	2	3	2	2	2	2	2	2	1	2	2	3	2	1	1	2	1	2	2	3	2	2	1	1	1
2	19	2	2	2	2	2	2	2	3	2	2	2	2	1	2	2	1	3	1	1	1	3	1	1	2	2	3	2	1	1	1
2	19	1	2	1	2	1	1	1	2	1	1	1	1	1	1	2	1	1	1	1	1	2	1	1	2	2	2	2	1	1	1
2	21	1	1	1	1	1	1	1	1	1	1	1	1	1	1	1	1	1	1	1	1	2	1	1	1	1	1	1	1	1	1
2	18	4	2	3	4	4	4	3	5	4	2	3	3	3	4	5	3	2	3	2	3	4	3	2	2	2	2	3	3	4	4
2	21	2	1	2	2	2	2	3	3	3	3	2	3	1	2	1	2	2	2	1	1	1	1	2	1	1	2	2	2	1	1
2	19	1	1	1	1	1	1	1	1	1	1	1	1	1	1	1	1	1	1	1	1	1	1	1	1	1	1	1	1	1	1
2	19	2	2	2	2	2	2	2	2	2	2	2	2	2	2	2	1	2	1	1	2	2	1	1	2	2	2	2	1	1	2
2	19	2	2	1	2	1	1	1	1	1	1	1	1	1	1	1	1	1	1	1	1	2	1	1	1	1	1	1	1	1	1
2	19	2	2	1	1	1	2	1	2	2	1	1	2	3	1	2	2	1	1	1	1	2	1	1	1	2	1	1	1	2	1
2	19	2	1	1	2	1	1	1	2	1	1	1	1	1	1	1	1	1	1	1	1	1	1	1	1	1	1	1	1	1	1
1	20	1	1	1	1	1	1	1	1	1	1	1	1	1	1	1	1	1	1	1	1	1	1	1	1	1	1	1	1	1	1
2	21	2	2	2	2	1	2	2	1	1	1	3	2	2	2	3	1	2	2	1	1	2	1	1	2	2	2	2	2	1	2
2	20	3	3	3	2	2	2	2	2	2	2	2	2	2	2	2	2	2	2	2	3	2	2	2	2	2	2	2	2	2	2
1	22	2	1	1	1	1	1	1	1	1	1	1	1	1	1	1	1	1	1	1	1	1	1	1	1	1	1	1	1	1	1
2	20	1	1	1	5	3	1	3	5	1	1	5	3	1	1	3	1	2	1	1	1	1	1	1	1	1	1	1	1	1	1
2	20	2	2	2	3	2	2	2	2	2	2	2	2	3	3	3	3	3	3	3	3	3	3	3	3	3	3	3	3	3	3
2	19	1	1	1	1	1	1	1	1	1	1	1	1	1	1	1	1	1	1	1	1	1	1	1	1	1	1	1	1	1	1
2	19	2	2	2	2	2	2	2	2	2	2	2	2	1	1	2	2	2	2	2	2	2	2	2	1	1	1	1	1	1	1
2	19	2	2	2	2	2	2	2	2	2	2	2	2	3	2	2	2	2	2	2	2	2	2	2	2	2	2	2	2	2	2
1	21	3	3	3	3	3	3	3	3	3	3	3	3	3	3	2	2	3	2	2	1	2	2	2	2	2	2	2	2	2	2
2	20	1	1	1	1	1	1	1	1	1	1	1	1	1	1	1	1	1	1	1	1	1	1	1	1	1	1	1	1	1	1
2	18	2	1	1	1	1	1	1	1	1	1	1	1	1	1	1	1	1	1	1	1	1	1	1	1	1	1	1	1	1	1
2	21	2	1	1	1	1	2	1	2	1	1	1	1	2	1	2	2	1	1	1	1	2	1	1	1	1	1	1	1	1	1
2	19	2	1	1	3	2	1	2	5	1	2	3	2	1	1	2	1	1	2	1	1	1	1	1	1	1	1	1	1	1	1
2	20	1	1	1	1	1	1	1	2	1	2	2	2	1	1	1	2	2	1	1	2	1	1	1	1	2	2	1	1	1	1
2	19	1	1	1	1	1	1	2	2	3	1	1	2	1	1	1	1	1	1	1	1	1	1	1	1	3	2	1	1	1	1
2	19	1	1	1	1	1	2	2	3	1	1	1	2	2	1	1	1	2	1	1	2	1	2	2	1	2	3	1	1	2	1
2	19	2	2	2	2	2	2	2	2	2	2	2	2	2	2	2	2	2	2	2	2	2	2	2	1	1	3	2	2	2	2
1	18	1	1	1	2	1	1	2	4	1	1	2	1	2	2	1	1	1	1	2	2	2	1	2	2	2	2	2	2	1	1
2	19	1	1	1	1	1	1	1	2	1	1	2	1	1	1	1	1	1	1	1	1	2	1	1	1	1	1	1	1	1	1
1	18	1	1	1	4	1	1	1	3	1	1	3	1	1	2	2	1	1	1	2	1	1	1	2	2	2	1	3	1	1	1
2	19	1	1	1	1	1	1	1	1	1	1	1	1	1	1	1	1	1	1	1	1	1	1	1	1	1	1	1	1	1	1
2	19	1	1	1	1	1	1	1	1	1	1	2	1	1	1	1	1	1	1	1	1	1	1	1	1	1	1	1	1	1	1
2	19	1	1	1	1	1	1	1	1	1	1	1	1	1	1	1	1	1	1	1	1	1	1	1	1	1	1	1	1	1	1
1	20	1	1	1	1	1	1	1	1	1	1	1	1	1	1	1	1	1	1	1	1	1	1	1	1	1	1	1	1	1	1
1	18	1	1	1	3	1	1	2	2	1	1	3	1	2	1	2	2	1	1	1	1	2	1	2	2	2	1	1	1	1	1
2	20	3	3	3	3	3	2	2	2	2	3	3	3	1	1	1	1	1	1	1	1	1	1	1	1	1	1	1	1	1	1
2	20	2	3	2	2	2	1	1	1	2	2	2	2	2	2	2	2	2	2	2	2	1	1	1	1	2	2	2	2	2	1
1	18	1	1	2	3	2	2	2	2	1	2	2	2	2	2	2	1	2	2	3	3	2	2	3	2	3	4	3	3	3	2
2	19	1	1	1	3	3	3	3	3	1	2	2	2	1	1	1	1	1	1	1	1	1	1	1	1	1	3	2	2	1	1
1	20	1	1	1	1	1	1	1	1	1	1	1	1	1	1	1	1	1	1	1	1	1	1	1	1	1	1	1	1	1	1
1	20	1	1	1	1	1	1	1	1	1	1	1	1	1	1	1	1	1	1	1	1	1	1	1	1	1	1	1	1	1	1
2	19	1	1	1	1	1	2	1	1	1	2	2	1	3	2	2	2	2	2	1	2	2	2	1	1	1	2	2	2	1	1
1	19	1	1	1	3	2	2	2	3	2	2	3	2	1	2	2	1	1	1	1	1	2	1	1	1	2	2	2	1	1	1
1	18	1	1	1	2	1	1	1	3	1	1	4	1	1	2	2	1	1	1	1	1	1	1	1	1	2	1	1	1	1	1
1	18	1	1	1	1	1	1	2	1	1	1	1	1	1	1	1	1	1	1	1	1	1	1	2	1	1	1	2	2	2	3
2	19	1	1	1	1	1	1	1	1	1	1	1	1	1	1	1	1	1	1	1	1	1	1	1	1	1	1	1	1	1	1
1	19	1	2	1	2	1	1	1	2	1	1	2	1	1	2	3	2	1	1	2	3	1	1	1	2	2	3	2	2	2	1
1	17	1	1	1	1	1	1	1	2	1	1	2	1	1	1	1	1	1	1	1	1	1	1	1	1	1	1	1	1	1	1
2	19	2	2	2	1	2	2	2	5	2	2	2	2	5	2	2	1	3	5	3	1	2	1	5	3	3	1	2	1	2	3
2	19	2	1	2	1	2	2	3	5	2	2	4	3	1	1	3	1	2	1	1	1	3	1	1	1	1	1	1	1	1	1
1	18	1	1	1	4	1	1	1	3	1	1	4	2	1	1	1	1	1	1	1	2	1	2	1	1	2	2	2	2	2	1
1	18	2	1	1	3	2	1	1	4	1	1	2	2	2	1	3	1	1	1	1	1	1	1	1	1	1	1	1	1	1	1
1	18	1	1	1	2	1	1	1	1	1	1	2	1	1	2	1	1	1	1	1	1	1	1	1	1	2	1	1	1	1	1
1	18	1	1	1	1	1	1	1	1	1	1	1	1	1	1	1	1	1	1	1	1	1	1	1	1	1	1	1	1	1	1
1	19	1	1	1	4	1	1	1	2	1	1	4	2	1	2	2	1	1	1	1	2	2	1	1	1	2	2	2	1	1	1
1	18	1	1	1	1	1	1	1	3	1	1	3	1	1	1	1	1	1	1	1	1	1	1	1	1	2	2	1	1	1	1
1	18	3	2	3	1	1	1	3	3	1	1	5	5	1	5	5	1	1	1	1	5	4	1	1	3	5	1	4	1	1	1
1	18	1	1	1	1	1	1	1	1	1	1	4	2	1	1	3	1	1	1	1	4	2	1	4	1	4	3	4	1	1	1
1	18	1	1	1	3	1	1	1	1	1	1	3	1	1	1	1	1	1	1	1	1	1	1	1	1	2	2	2	1	1	1
1	18	1	1	1	1	1	1	1	3	1	1	3	1	1	1	1	1	1	1	1	1	1	1	1	1	1	1	1	1	1	1
1	18	2	2	2	2	2	2	2	2	2	2	2	2	1	1	1	1	2	2	2	2	2	2	2	2	2	2	2	2	2	2
1	18	1	2	1	2	1	1	2	3	1	2	3	1	1	2	2	1	1	1	2	1	1	1	1	1	3	4	2	1	1	1
1	18	1	1	1	4	1	1	2	4	1	1	4	3	1	2	2	1	3	1	1	1	1	1	1	1	3	4	3	1	1	1
1	18	1	1	1	4	1	1	1	4	1	1	4	2	2	2	3	2	2	1	1	1	3	1	1	1	4	3	2	1	1	1
1	17	1	1	1	1	1	1	1	5	1	1	4	2	1	3	1	2	1	1	1	3	1	1	1	2	1	3	1	2	1	1
1	18	1	1	2	4	2	1	2	5	2	2	4	3	1	2	2	1	1	1	2	1	1	1	1	1	2	3	2	1	1	1
1	18	2	1	1	3	1	1	2	2	1	1	3	2	2	2	1	1	2	2	1	2	1	1	2	2	3	3	2	1	1	1
1	19	1	1	1	5	1	1	1	3	1	1	5	1	1	3	3	1	1	1	1	3	1	1	1	1	3	3	3	1	1	1
1	18	1	1	1	1	1	1	2	4	2	2	3	4	1	1	1	1	1	1	1	1	1	1	2	1	1	1	2	2	1	1
1	18	1	1	1	1	1	1	1	2	1	1	2	1	1	1	1	1	1	1	1	1	1	1	1	1	3	1	2	1	1	1
1	18	1	1	1	1	1	1	1	1	1	1	1	1	2	1	1	1	1	1	1	1	1	1	1	1	1	1	1	1	1	1
1	18	2	2	2	2	2	1	2	3	1	1	3	3	2	2	2	2	2	2	2	2	2	2	2	2	2	2	2	2	2	2
2	20	2	2	2	1	1	1	1	1	1	1	3	3	1	1	1	1	1	1	1	1	2	1	1	2	1	2	1	1	1	1
2	20	1	1	1	1	1	1	1	1	1	1	3	2	1	1	1	1	1	1	1	1	1	1	1	1	3	3	2	1	1	1
2	19	2	1	1	2	1	1	2	3	2	1	5	2	2	2	3	2	2	1	1	1	2	1	1	2	2	2	2	2	2	1
2	19	2	1	1	1	2	2	2	2	1	1	1	2	1	1	2	1	1	1	1	1	2	1	1	2	1	1	1	2	1	1
2	19	2	3	3	3	2	2	2	2	4	2	4	3	2	1	1	1	2	2	1	1	2	1	1	2	1	2	2	2	1	1
1	19	1	1	1	1	1	1	1	1	1	1	1	1	1	1	1	1	1	1	1	1	1	1	1	1	1	1	2	1	1	1
1	18	1	1	1	1	1	1	1	1	1	1	1	1	1	1	1	1	1	1	1	1	1	1	1	1	1	1	1	1	1	1
2	20	2	2	3	2	2	2	2	2	3	2	3	3	2	2	2	1	3	1	1	1	2	1	1	2	2	2	2	1	1	1
1	19	1	1	1	1	1	1	1	1	1	1	1	1	1	1	1	1	1	1	1	1	1	1	1	1	1	1	1	1	1	1
1	18	1	1	1	2	1	1	1	1	1	1	1	1	1	2	1	1	1	1	1	1	1	1	1	1	2	1	1	1	1	1
1	18	1	1	1	2	1	1	1	2	1	1	2	1	1	2	2	1	2	1	2	1	2	1	1	2	2	2	3	1	1	1
1	18	2	1	1	3	1	1	1	4	1	2	4	1	2	3	2	3	1	1	1	2	2	2	2	1	4	5	2	1	1	1
1	19	2	1	1	3	1	2	1	3	1	1	3	1	1	3	2	1	1	1	1	2	2	1	1	1	2	3	2	1	1	2
1	17	2	1	1	3	1	1	2	3	1	1	3	1	1	2	1	1	1	1	1	2	1	1	1	2	4	3	2	1	1	1
2	20	2	3	2	2	3	3	3	1	1	3	3	3	1	2	2	1	1	2	1	1	2	1	1	2	1	1	1	2	1	2
1	19	1	1	1	3	1	1	1	2	1	1	3	1	1	1	1	1	1	1	1	1	1	1	1	1	1	1	1	1	1	2
1	18	2	2	2	3	2	2	2	4	2	2	4	3	3	3	3	2	2	3	2	3	4	3	3	3	4	4	4	4	2	1
2	20	2	2	1	4	2	2	2	3	2	1	3	1	1	1	1	2	1	1	1	1	1	1	1	1	1	1	1	1	1	1
1	18	2	1	1	1	1	1	1	3	1	1	3	2	2	3	1	1	2	1	1	3	2	1	1	2	2	2	1	1	1	1
2	21	4	5	3	3	3	3	3	3	3	2	3	3	5	4	4	3	3	3	3	3	3	1	2	3	3	1	3	2	3	2
2	19	2	2	2	4	2	3	2	4	2	2	4	5	2	2	3	3	3	1	2	1	2	1	1	3	1	1	4	1	3	2
1	20	3	3	3	4	3	3	2	5	2	3	3	3	4	4	4	4	4	4	4	1	3	1	1	2	3	2	3	3	1	3
1	22	3	2	2	2	3	3	3	3	2	2	3	3	3	2	3	1	3	2	1	1	2	1	2	2	4	4	3	1	2	1
1	19	2	2	3	2	1	2	2	2	1	2	2	1	2	4	2	4	4	2	2	1	2	2	2	2	2	4	4	4	4	4
1	18	2	2	2	3	1	1	1	4	1	1	2	2	2	2	2	2	2	1	1	3	1	1	1	1	2	3	2	2	1	2
1	21	2	4	1	5	2	1	1	1	2	1	3	4	4	2	2	1	2	1	1	1	3	1	1	1	2	2	3	1	1	1
1	18	2	2	1	5	1	1	1	4	1	1	4	1	1	1	2	1	1	1	1	2	1	1	2	1	2	2	2	1	1	1
2	19	3	1	2	2	2	2	1	1	2	1	2	1	2	2	2	1	2	2	3	1	2	1	1	1	2	1	1	1	2	2
2	19	2	2	2	2	1	2	2	4	2	1	1	1	4	1	3	1	5	4	3	2	5	4	3	5	2	2	3	4	3	4
1	19	1	1	1	1	1	1	1	1	1	1	1	1	1	1	1	1	1	1	1	1	1	1	1	1	1	1	1	1	1	1
1	19	1	2	2	2	1	1	1	1	1	1	1	1	1	1	1	1	1	1	1	1	1	1	1	1	1	1	1	1	1	1
1	22	2	2	2	2	4	4	3	1	1	1	1	1	2	2	4	3	3	2	1	1	1	1	1	1	1	1	1	1	3	3
1	19	1	1	1	1	1	1	1	1	1	1	1	1	1	1	1	1	1	1	1	1	1	1	1	1	1	1	1	1	1	1
2	20	2	2	2	1	2	3	2	1	2	2	2	2	2	2	2	1	1	1	2	3	2	3	2	2	2	3	3	2	3	2
1	19	2	2	2	2	2	2	2	2	2	2	2	2	2	2	2	2	2	2	2	2	2	2	2	2	1	2	2	2	2	2
2	20	2	2	2	2	2	2	2	2	2	2	2	2	2	2	2	2	2	2	2	2	2	2	2	2	2	2	2	2	2	2
2	20	2	2	4	2	4	2	4	3	3	4	3	4	3	3	4	3	2	2	3	4	1	3	4	1	2	4	2	4	3	3
2	18	1	1	1	5	1	1	1	5	1	1	5	1	1	1	1	1	1	1	2	1	1	1	1	1	1	1	5	3	1	1
2	20	2	5	5	5	2	4	3	3	2	3	2	1	5	4	5	3	2	1	1	1	1	1	2	2	2	3	2	1	3	2
1	20	3	3	3	3	3	3	3	3	3	3	3	3	1	1	1	1	1	1	1	1	1	1	1	1	1	1	1	1	1	1
2	20	2	2	2	1	1	1	1	2	2	2	2	2	4	2	2	2	2	2	2	2	2	2	2	2	2	2	2	2	2	2
2	18	1	1	1	1	1	1	1	1	1	1	2	1	1	1	1	1	1	2	1	1	1	1	1	1	1	1	1	2	1	1
2	19	1	1	1	1	1	1	1	1	1	1	1	1	1	1	1	1	1	1	1	1	1	1	1	1	1	1	1	1	1	1
1	20	1	2	1	3	1	1	2	3	1	2	1	1	1	2	1	2	1	2	1	2	1	1	1	1	1	2	1	1	1	1
1	19	5	5	5	5	5	5	5	5	5	5	5	5	5	5	5	5	5	5	5	5	5	5	5	5	5	5	5	5	5	5
1	19	3	2	3	2	2	2	3	1	2	2	2	2	2	2	2	3	3	1	1	1	2	3	3	3	3	3	4	4	2	3
2	19	2	3	1	2	2	1	1	2	1	1	1	1	2	1	1	1	1	1	1	2	2	2	2	1	1	1	2	2	2	1
1	20	1	1	1	3	1	1	2	3	1	1	3	2	1	3	1	1	1	1	1	2	2	1	1	1	2	2	2	1	2	1
1	19	2	2	2	2	2	2	2	2	2	2	2	2	2	2	2	2	2	2	2	2	2	2	2	2	2	2	2	2	2	2
1	20	1	1	1	1	1	1	1	1	1	1	1	1	1	1	1	1	1	1	1	1	1	1	1	1	1	1	1	1	1	1
1	19	1	1	1	1	1	1	1	1	1	1	1	1	1	1	1	1	1	1	1	1	1	1	1	1	1	1	1	1	1	1
1	19	2	3	3	3	2	2	2	3	2	2	2	2	2	1	2	1	1	1	1	1	1	1	1	1	1	1	1	2	1	1
2	21	1	1	1	1	1	1	1	2	1	1	3	2	2	2	1	1	2	1	2	2	2	1	1	1	3	1	1	1	1	1
1	21	1	1	1	1	1	1	1	1	1	1	1	2	1	1	1	1	1	1	1	1	1	1	1	1	1	1	1	1	1	1
1	20	1	1	1	1	1	1	1	1	1	1	1	1	1	1	1	1	1	1	2	1	1	1	2	2	2	1	1	1	1	1
1	20	2	2	2	2	2	2	2	2	2	2	2	2	2	2	2	2	2	2	2	2	2	2	2	2	2	2	2	2	2	2
2	19	2	3	4	2	3	2	3	3	2	2	2	2	4	4	3	2	3	2	2	3	2	2	2	4	3	3	2	2	3	2
1	19	3	2	2	2	2	2	2	2	2	2	2	2	3	3	3	3	3	3	3	3	3	3	3	3	3	3	3	3	3	3
1	20	2	2	2	2	2	2	2	2	2	2	2	2	3	2	2	2	2	2	2	2	2	2	2	2	2	2	2	2	2	3
2	19	2	2	2	2	3	3	3	3	3	2	2	2	2	2	2	2	2	2	2	2	2	2	2	2	2	2	2	2	1	1
1	20	2	2	2	2	2	2	2	2	2	2	2	2	2	2	2	2	2	2	2	2	2	2	2	2	2	2	2	2	2	2
2	19	4	4	4	4	4	4	4	4	4	4	4	4	3	3	4	2	3	4	3	2	3	3	2	4	4	4	4	3	3	4
2	19	2	2	2	2	2	2	3	1	2	2	2	2	3	2	2	1	1	3	1	1	2	1	1	1	2	2	2	2	2	1
1	20	2	2	2	2	2	2	2	2	2	2	2	2	2	2	2	2	2	3	2	2	2	2	2	2	2	2	2	2	2	2
2	20	2	2	2	2	2	2	2	2	2	2	3	3	3	2	2	2	2	2	2	2	2	2	2	2	2	2	2	2	2	2
2	19	1	1	1	1	1	1	1	1	1	1	1	1	1	1	1	1	1	1	1	1	1	1	1	1	1	1	1	1	1	1
1	20	2	1	1	2	1	1	1	1	1	1	1	1	1	1	1	1	1	1	1	1	1	1	1	1	1	1	1	1	1	1
2	19	2	2	2	2	2	2	2	2	2	2	2	2	2	2	2	2	2	2	2	1	2	2	2	2	2	2	2	2	2	2
2	19	3	2	2	3	3	2	2	3	3	2	4	5	4	3	3	4	2	5	3	2	4	3	3	4	4	2	3	3	3	2
2	19	2	2	3	3	3	3	2	3	2	2	3	2	2	3	3	1	2	2	2	2	2	1	1	2	3	2	2	2	2	2
2	20	2	1	1	1	1	1	1	1	1	1	1	1	1	1	2	1	3	1	1	1	1	1	1	1	1	1	1	1	1	1
2	21	3	2	2	3	2	2	2	2	2	2	2	3	2	2	2	2	1	1	2	1	3	1	1	2	2	1	2	2	1	1
1	19	2	2	2	2	2	2	2	1	2	2	2	2	2	1	2	1	2	2	2	2	2	2	2	2	2	2	2	2	2	2
1	20	2	1	2	2	2	2	2	2	2	1	2	2	2	1	2	1	1	2	2	2	2	2	2	2	2	2	2	1	1	1
1	19	1	1	1	1	1	1	1	2	1	1	3	2	2	1	1	1	2	1	1	1	1	1	1	1	1	1	2	1	1	1
1	20	2	2	1	2	1	1	1	2	1	2	2	2	2	2	2	1	1	1	1	1	2	1	1	1	2	2	2	2	1	1
2	19	2	2	2	4	4	2	2	2	2	2	2	2	2	2	2	2	2	2	1	1	2	1	1	2	1	1	1	1	1	1
2	20	3	2	2	3	3	2	2	2	3	2	2	2	2	2	2	2	2	2	2	2	1	2	3	2	3	4	2	2	2	2
1	18	5	3	1	5	2	1	1	5	2	1	5	5	2	2	4	2	4	1	2	1	1	1	3	1	2	4	1	2	1	1
2	19	3	1	1	2	2	2	2	4	2	2	2	2	1	1	1	1	1	1	1	1	2	1	2	1	1	1	1	1	1	1
1	22	1	1	1	1	1	1	1	1	1	1	1	1	1	1	1	1	1	1	1	1	1	1	1	1	1	1	1	1	1	1
1	19	2	1	2	2	1	1	1	3	2	1	3	2	1	2	3	1	1	1	1	1	1	1	1	1	2	2	1	1	1	1
1	20	2	2	1	1	2	1	1	1	1	1	1	1	1	1	1	1	1	1	1	1	1	1	1	1	1	1	1	1	1	1
1	20	4	3	3	5	2	2	2	5	2	2	4	3	4	5	4	3	3	2	2	2	2	2	1	3	5	5	3	4	1	3
1	19	5	2	3	3	5	5	3	3	5	3	2	3	5	4	3	1	1	2	5	1	4	1	1	3	1	3	3	3	3	3
2	19	3	3	2	2	2	2	3	3	2	2	3	3	3	3	4	3	2	2	1	2	4	1	1	3	5	4	3	3	3	2
2	20	5	2	3	5	3	3	3	4	4	2	5	4	3	3	3	3	3	3	2	3	5	1	5	5	4	4	3	4	2	1
2	19	2	2	1	1	1	1	1	3	1	1	5	1	1	1	1	1	1	1	1	1	1	1	1	1	1	1	1	1	1	1
1	19	2	2	2	2	2	2	2	2	2	2	2	2	2	2	2	2	2	2	2	2	2	2	2	2	2	2	2	2	2	2
2	22	2	2	2	5	1	1	1	5	1	3	5	5	1	3	2	2	1	1	1	2	2	2	3	1	4	3	4	1	2	2
1	19	2	2	3	3	2	3	1	2	3	2	3	3	2	4	4	3	1	2	2	3	3	1	3	3	3	3	3	1	1	1
1	19	3	2	3	3	3	2	3	3	2	2	3	3	3	3	2	2	3	3	2	2	3	2	3	3	3	2	3	2	3	3
1	19	2	2	2	3	2	2	2	2	2	1	2	2	3	2	2	2	2	1	1	1	1	1	1	1	2	2	2	1	1	1
2	19	3	3	3	3	4	2	4	4	4	3	2	3	3	3	4	2	3	4	5	2	4	2	1	3	4	2	3	4	2	3
2	19	5	3	3	4	5	5	5	5	5	5	5	5	3	4	5	1	1	1	2	1	5	1	1	5	5	1	2	1	1	1
1	20	2	3	3	2	1	2	2	3	3	1	3	1	1	3	1	1	1	1	1	2	2	1	1	3	3	3	3	1	1	1
2	20	1	1	1	2	1	2	2	3	2	1	3	2	1	2	2	1	3	2	2	2	2	1	1	2	2	2	1	1	1	1
2	19	2	2	2	2	2	2	2	2	2	2	2	2	2	2	2	2	2	2	2	2	2	2	2	2	2	2	2	2	2	2
2	19	2	1	1	3	2	1	2	3	2	2	4	1	1	2	2	1	1	2	1	1	2	1	1	2	2	1	2	2	1	1
2	18	2	2	2	2	1	2	2	4	3	1	2	2	1	1	1	1	1	1	1	1	1	1	1	2	2	2	2	2	2	1
2	19	2	2	3	2	2	1	2	2	1	2	3	3	2	1	3	2	2	2	1	1	2	1	3	2	2	2	3	2	2	1
2	20	2	2	2	2	1	1	1	3	2	2	2	1	2	1	2	1	1	2	2	1	1	1	1	1	2	1	1	2	1	2
2	18	2	1	2	2	2	2	3	3	2	3	2	3	2	4	2	3	2	2	1	2	3	1	3	2	2	3	2	3	2	1
2	20	1	1	2	1	2	1	2	3	3	3	3	3	1	1	1	1	1	2	2	2	1	1	1	1	1	1	1	1	1	1
2	20	3	2	2	2	1	1	1	2	1	1	2	1	4	2	2	3	4	3	1	2	4	1	2	2	5	2	3	3	1	2
1	19	1	1	1	4	1	2	1	3	1	1	4	1	2	2	1	1	1	1	1	2	1	1	1	1	2	2	1	1	1	1
2	19	3	2	2	2	1	1	1	2	1	1	2	1	2	2	3	2	2	2	2	1	1	1	1	1	2	3	2	2	1	1
2	19	1	1	1	1	1	1	1	1	1	1	3	2	2	2	2	2	1	1	2	1	2	2	1	1	2	2	2	1	1	1
2	20	3	2	3	3	2	2	2	2	2	2	3	3	2	2	3	1	3	2	2	2	3	1	2	2	4	2	2	2	1	1
2	19	1	1	1	2	2	2	2	1	1	2	1	1	2	2	2	2	1	1	2	1	1	2	1	2	2	2	1	1	1	1
2	20	2	5	2	3	1	2	3	4	2	1	2	2	4	4	3	2	1	2	4	1	3	1	1	3	2	1	2	1	1	2
1	19	2	1	2	2	3	1	2	3	1	2	2	1	2	1	1	1	1	1	1	1	1	1	1	1	3	2	1	1	2	1
1	20	2	2	2	2	2	2	2	2	2	2	2	2	2	2	2	2	2	2	2	2	2	2	2	2	2	2	2	2	2	2
2	19	2	2	2	2	2	2	2	2	2	2	2	2	2	2	2	2	2	2	2	2	2	2	2	2	2	2	2	2	1	2
1	20	2	3	2	2	2	2	2	2	2	2	2	2	3	3	3	3	3	3	3	3	3	3	3	3	3	3	3	3	3	3
2	19	2	1	1	2	2	2	2	2	2	2	2	1	2	3	2	2	2	2	1	1	2	1	1	2	2	2	1	3	3	1
1	20	4	2	2	4	2	2	2	2	2	2	2	2	2	2	2	2	2	2	2	2	2	2	2	2	2	2	2	2	2	2
2	19	2	2	2	4	1	1	2	4	1	1	3	4	1	4	3	1	2	1	2	3	4	1	1	2	3	4	4	4	1	2
2	19	2	2	2	3	2	2	2	3	2	2	2	2	3	2	2	3	3	4	4	2	2	3	3	2	3	3	3	3	2	2
2	19	3	2	2	2	2	2	2	2	2	2	2	2	1	2	2	2	2	2	2	2	2	2	1	2	2	2	2	1	2	2
2	18	2	1	1	3	2	2	2	2	2	2	2	1	2	2	2	1	2	2	2	1	3	1	2	2	3	1	2	1	1	1
1	19	2	1	1	3	2	1	2	4	2	2	3	2	1	3	1	2	2	2	1	1	2	1	1	2	2	1	1	1	2	1
2	19	2	2	2	5	1	1	2	2	1	1	3	3	2	2	2	1	1	1	1	1	1	2	1	2	3	1	3	1	1	1
2	20	2	1	1	1	1	1	1	1	1	1	3	3	1	2	1	1	2	1	1	1	1	1	1	1	3	1	1	1	1	1
2	19	2	1	1	2	1	2	2	2	1	1	2	2	2	2	2	1	1	1	1	1	2	1	1	1	3	3	2	1	1	1
1	19	2	1	2	2	2	1	3	2	1	2	1	1	1	1	1	1	1	1	1	1	1	1	1	1	1	1	1	1	1	1
2	19	1	2	1	1	1	1	1	1	1	1	1	1	1	1	1	1	1	1	1	1	1	1	1	1	1	1	1	1	1	1
2	19	2	2	2	2	1	1	1	2	1	1	1	2	1	1	1	1	1	2	3	3	2	1	1	1	2	1	1	3	1	2
2	19	1	1	1	1	1	1	1	1	1	1	1	1	1	1	1	1	1	1	1	1	1	1	1	1	1	1	2	3	1	1
1	20	2	2	2	2	2	2	2	2	2	2	2	2	2	2	2	2	2	2	2	2	2	2	2	2	2	2	2	2	2	2
1	20	1	1	1	3	1	1	2	2	1	1	3	1	2	2	1	1	1	1	2	1	1	1	1	1	2	2	1	1	1	1
2	19	1	1	1	1	1	1	1	1	1	1	1	1	1	1	1	1	1	1	1	1	1	1	2	1	1	1	1	1	1	1
1	19	1	1	1	1	2	1	2	2	2	2	2	2	1	1	1	1	1	1	1	1	1	1	1	1	1	1	1	1	1	1
2	19	3	3	3	3	2	3	3	3	3	2	3	2	2	2	3	3	3	3	3	3	2	1	2	2	2	2	2	2	2	2
1	19	1	1	1	2	2	2	2	2	2	2	2	1	2	2	2	2	1	2	2	1	2	1	1	2	3	1	2	2	1	1
2	20	2	2	1	3	1	1	2	3	1	1	2	1	2	2	2	1	1	1	2	1	2	1	1	1	2	2	2	2	1	1
2	19	5	5	5	4	3	4	4	5	4	3	2	3	5	3	4	1	3	4	5	3	4	1	3	4	5	3	4	2	3	3
2	18	2	2	2	2	2	2	2	5	2	2	4	2	2	2	2	2	2	2	2	1	1	1	1	2	4	2	2	3	2	2
2	19	1	1	1	1	1	1	3	2	1	1	1	1	2	1	1	1	1	1	1	1	1	1	1	2	1	1	1	1	1	1
2	19	2	2	2	5	1	1	2	2	2	1	5	5	2	2	4	2	2	5	4	1	2	1	1	2	3	1	3	1	1	1
2	19	2	2	2	2	2	2	2	2	2	2	2	2	2	2	2	2	2	2	2	1	2	1	1	2	3	2	2	2	2	2
2	18	2	3	3	2	2	2	1	5	2	1	1	1	3	2	3	2	2	3	3	1	3	2	1	2	2	1	1	3	1	3
1	19	1	1	1	1	1	1	1	1	1	1	1	1	2	1	2	2	2	2	2	2	2	2	2	2	2	2	2	2	2	2
2	19	3	2	2	3	2	2	2	2	2	2	2	2	4	2	2	2	2	2	2	2	2	1	1	1	2	2	2	1	2	1
2	20	1	2	4	5	2	2	2	4	1	1	4	3	2	3	2	1	2	2	2	3	3	2	1	2	4	4	3	1	3	1
2	18	3	3	3	3	3	3	3	3	3	3	2	2	3	4	3	3	3	3	3	3	3	3	2	3	2	3	3	2	3	2
1	20	2	2	2	2	2	2	2	2	2	2	2	2	2	2	2	2	2	2	2	1	1	1	1	1	2	2	2	2	2	2
2	18	1	1	1	1	1	1	1	1	1	1	4	4	1	1	1	1	1	1	1	2	2	1	1	1	4	1	1	1	1	1
1	22	3	2	2	2	2	2	2	2	2	2	2	3	2	2	3	3	2	2	2	1	2	3	3	3	3	2	2	2	2	3
2	18	1	1	1	1	1	1	1	1	1	1	1	1	1	1	1	1	1	1	1	1	1	1	1	1	1	1	1	1	1	1
1	20	1	1	1	1	2	2	2	2	1	1	2	1	2	1	2	2	1	1	1	2	2	1	1	2	2	1	1	1	2	2
1	19	1	1	1	1	1	1	1	2	1	1	1	1	1	1	1	1	1	1	1	1	1	1	1	1	1	1	1	1	1	1
1	20	1	1	1	1	1	1	1	1	1	1	1	1	1	1	1	1	1	1	1	1	1	1	1	1	1	1	1	1	1	1
2	19	2	2	2	2	2	2	2	2	2	2	2	2	1	1	1	1	1	1	1	1	1	1	1	1	1	1	2	2	2	2
1	20	1	1	1	1	2	1	1	1	1	1	1	1	1	1	1	1	1	1	1	1	1	1	1	1	1	1	1	1	1	1
2	19	2	2	2	2	2	2	2	2	2	2	2	2	2	2	2	2	2	2	2	2	2	2	2	2	2	2	2	2	2	2
1	20	1	1	1	1	1	1	2	3	1	1	2	3	2	3	2	1	2	2	1	2	3	1	2	3	1	2	2	2	1	3
1	20	1	1	1	4	1	1	2	3	2	1	3	1	1	2	1	1	1	1	1	2	1	1	1	1	1	1	1	1	1	1
2	21	1	1	1	3	1	1	1	3	1	1	1	1	1	1	1	1	1	1	2	2	2	2	1	4	4	2	2	3	2	1
1	20	5	5	4	4	4	3	3	2	4	3	3	3	2	3	2	1	1	1	2	3	3	3	3	2	1	1	3	4	4	4
1	20	1	1	1	1	1	1	1	1	1	1	1	1	1	1	1	1	1	1	1	1	1	1	1	1	1	1	1	1	1	1
2	20	4	2	3	4	3	3	3	3	3	4	3	4	3	3	3	3	3	2	3	3	3	2	1	2	2	2	2	2	1	2
1	20	1	1	1	1	1	1	1	1	1	1	1	1	1	1	1	1	1	1	1	1	1	1	1	1	1	1	1	1	1	1
1	21	1	1	1	1	1	1	1	1	1	1	1	1	1	1	1	1	1	1	1	1	1	1	1	1	1	1	1	1	1	1
2	21	1	1	1	1	1	1	1	1	1	1	3	4	2	4	2	2	3	3	3	3	3	3	3	3	3	3	3	3	3	3
1	22	1	1	1	1	1	1	1	1	1	1	1	3	3	3	3	3	3	3	3	3	3	3	3	3	3	3	3	3	3	3
1	20	3	2	2	2	1	2	2	2	2	2	2	2	2	2	2	2	2	2	2	2	2	2	2	2	2	2	2	2	2	2
2	19	3	3	3	3	3	3	3	3	3	3	3	3	2	3	2	2	2	4	3	2	2	3	3	3	3	2	3	3	2	3
1	20	1	1	1	3	1	1	1	3	2	2	5	3	2	1	1	1	1	1	1	1	1	1	1	1	1	1	1	1	2	1
1	21	3	2	2	1	3	4	3	2	3	3	2	2	3	1	1	3	2	3	3	1	1	1	1	1	1	1	2	1	1	1
1	20	2	3	3	2	2	2	2	2	2	2	2	2	3	3	3	3	3	3	3	3	3	3	3	3	3	3	3	3	3	3
2	21	2	2	2	2	2	2	2	2	2	2	2	2	2	2	2	2	2	2	2	2	2	2	2	2	2	2	2	2	2	2
1	21	1	1	1	1	1	1	1	1	1	1	1	1	1	1	1	1	1	1	1	1	1	1	1	1	1	1	1	1	1	1
2	19	3	2	2	2	2	2	3	5	3	1	2	2	2	3	2	2	1	2	4	2	1	1	1	1	1	2	1	3	2	2
1	20	1	1	1	1	1	1	1	1	1	1	3	3	1	1	1	1	1	1	1	1	1	1	1	1	1	1	1	1	1	1
1	20	1	2	2	3	2	2	2	2	1	1	3	1	1	1	1	1	1	1	1	1	1	1	1	1	1	1	1	1	1	1
2	20	1	1	1	1	1	1	1	1	1	1	1	1	1	1	1	1	1	1	1	1	1	1	1	1	2	2	1	1	3	2
1	20	3	4	3	2	2	3	3	4	2	2	2	3	4	5	3	5	2	2	3	5	2	1	2	1	2	2	1	1	1	1
2	20	1	1	1	2	1	1	1	1	2	1	3	1	1	1	2	1	1	1	1	1	2	1	1	1	2	1	2	1	1	1
1	19	1	1	1	3	2	1	1	2	1	1	2	1	1	1	1	1	1	1	1	1	1	1	1	1	2	1	1	1	1	1
1	19	2	2	1	3	1	2	2	4	1	1	3	1	1	1	1	1	1	1	1	1	1	1	1	1	1	1	1	1	1	1
2	20	2	2	2	2	2	2	2	2	2	2	2	2	4	2	3	1	2	2	3	1	2	1	3	3	3	3	3	3	3	2
1	19	1	1	1	4	1	1	1	2	1	1	1	2	3	1	2	1	2	3	1	1	3	1	1	2	3	3	1	1	1	1
2	20	2	2	2	2	1	2	2	2	2	2	2	2	2	2	2	2	2	2	2	2	2	2	2	2	2	2	2	1	1	2
2	21	4	3	3	5	2	2	2	4	3	1	4	3	2	2	3	1	4	1	1	2	3	1	1	2	4	1	2	1	1	1
2	19	1	1	1	3	1	2	1	3	1	1	2	2	2	3	2	1	1	2	2	1	1	1	2	2	2	2	1	2	1	1
1	18	1	2	2	2	2	2	1	1	1	1	2	1	2	2	1	2	2	1	2	1	1	1	1	1	2	2	2	2	1	1
1	21	2	1	3	3	2	4	3	2	4	4	4	4	2	1	3	1	1	1	1	1	4	2	1	3	2	1	4	4	1	1
1	20	2	3	2	2	2	2	3	2	2	1	2	2	2	2	2	2	2	2	2	3	2	2	3	2	2	2	2	2	2	2
2	19	2	2	2	3	2	4	3	4	2	2	2	2	3	2	2	1	2	4	2	2	3	1	1	2	3	2	2	3	1	2
1	19	4	3	3	4	2	3	3	3	4	4	4	3	2	3	5	4	3	4	2	5	5	4	3	3	4	3	5	3	3	2
2	20	2	1	1	1	1	1	1	2	1	1	3	2	1	1	1	1	1	1	1	2	1	2	1	1	1	1	1	4	5	3
2	21	2	2	2	2	2	2	2	2	2	2	2	2	3	3	3	3	3	3	3	3	3	3	3	3	3	3	3	3	3	3
2	19	2	1	1	4	1	1	1	3	1	1	1	1	1	1	1	1	1	1	3	1	1	1	2	1	1	1	1	1	2	1
2	19	4	2	1	3	1	2	2	1	2	2	2	2	1	2	1	2	1	1	1	1	2	1	1	1	2	3	1	2	1	1
2	19	3	2	2	3	3	3	3	5	3	2	3	2	3	3	3	2	2	2	2	4	4	4	2	3	2	4	3	5	2	2
2	20	3	2	2	2	3	3	3	2	2	4	2	2	4	3	3	2	2	4	2	1	2	2	2	2	2	2	2	2	2	1
2	19	2	2	2	3	2	3	2	2	3	2	3	3	2	3	3	2	2	2	2	3	3	3	2	3	2	2	2	2	2	2
1	19	1	1	2	2	1	1	1	1	1	1	2	3	2	1	3	1	2	3	3	2	2	2	2	2	2	1	1	1	1	1
2	19	2	3	4	2	2	2	2	2	2	2	3	2	3	2	4	1	1	2	2	1	4	1	1	4	3	1	3	2	1	2
1	21	5	4	4	2	3	3	4	4	2	2	1	2	4	3	4	2	2	4	4	1	5	2	2	5	4	2	4	4	1	2
1	20	5	5	5	2	5	5	5	5	5	5	1	5	4	1	4	1	4	1	4	1	3	1	1	1	1	1	1	1	1	1
1	19	2	1	2	2	2	3	1	1	3	3	5	3	1	1	2	1	1	1	2	4	4	2	2	2	1	2	3	1	3	1
1	20	1	1	1	2	1	1	1	1	1	1	2	1	1	1	1	1	1	1	2	1	1	1	1	1	3	1	1	1	1	1
1	19	2	2	2	2	2	2	3	3	3	3	3	3	3	3	3	3	2	2	2	3	3	3	3	3	3	3	2	3	3	3
1	19	1	1	1	1	1	1	1	1	1	1	1	1	1	1	1	1	1	1	1	1	1	1	1	1	1	1	1	1	1	1
2	21	2	1	1	2	1	1	2	1	2	1	2	1	2	1	2	2	3	2	1	2	2	1	1	2	2	2	2	2	1	1
1	20	1	1	1	1	1	1	1	1	1	1	1	1	1	1	1	1	1	1	1	1	1	1	1	1	1	1	1	1	1	1
1	20	1	1	1	1	1	1	1	1	1	1	1	1	1	1	1	1	1	1	1	1	1	1	1	1	1	1	1	1	1	1
1	22	2	1	1	5	1	3	3	3	1	1	5	3	1	1	1	1	1	1	1	1	1	1	1	2	3	1	1	3	1	2
2	21	3	3	3	3	3	3	3	3	3	3	3	3	4	4	4	4	4	4	4	4	4	4	4	4	2	2	2	2	3	2
1	21	3	3	4	5	4	2	2	1	1	1	4	4	2	3	4	1	4	1	3	1	2	1	1	3	2	3	1	4	1	1
1	21	3	2	2	3	3	2	1	2	1	1	1	1	2	2	2	1	1	2	2	2	2	1	1	1	1	1	3	3	1	1
2	19	5	5	5	2	2	2	2	5	5	2	2	5	2	2	2	2	2	2	2	2	2	2	2	2	2	2	2	3	2	2
1	20	1	1	1	1	1	1	1	1	1	1	1	1	1	1	1	1	1	1	1	1	1	1	1	1	1	1	1	1	1	1
1	19	2	1	1	4	1	2	1	2	1	1	4	1	2	1	1	1	1	1	1	1	2	1	1	1	2	2	1	1	1	1
1	19	3	3	3	3	2	2	3	3	3	3	3	2	3	3	4	3	3	3	2	2	2	2	2	2	2	2	2	2	2	1
1	19	2	2	2	3	3	3	3	3	3	2	4	4	3	2	4	1	2	3	3	2	4	2	1	2	3	4	4	2	2	3
1	21	1	1	1	5	1	1	1	5	1	1	5	1	5	1	5	1	1	1	1	1	1	1	1	1	1	5	5	1	1	5
1	20	1	1	1	1	1	1	1	1	1	1	2	2	2	2	1	2	2	2	2	2	3	3	3	3	2	3	3	1	1	2
1	20	2	3	3	4	4	4	4	4	2	3	1	1	4	3	3	3	3	3	3	3	2	3	3	3	3	3	3	3	3	3
1	19	5	2	4	4	2	3	4	3	2	3	5	1	2	2	4	4	1	1	1	2	2	3	2	2	2	2	1	2	1	1
2	19	3	3	3	2	2	3	2	3	4	2	2	2	3	2	3	1	1	4	4	2	4	1	1	4	4	2	3	3	1	2
1	18	3	2	1	2	1	2	2	4	2	2	3	2	2	3	3	1	1	3	1	1	3	1	1	3	3	1	1	1	1	1
1	19	3	3	3	3	3	3	3	3	3	3	3	3	2	2	2	2	2	2	2	2	2	2	2	2	2	2	2	2	2	2
2	19	2	2	2	2	2	2	2	2	2	2	2	2	2	2	2	2	2	2	2	1	2	1	1	2	2	2	2	2	2	2
2	19	1	1	1	1	1	1	1	1	1	1	1	1	1	1	1	1	1	1	1	1	1	1	1	1	2	1	1	1	1	4
2	17	3	4	3	3	4	2	3	4	4	3	3	2	3	3	3	3	2	2	1	2	2	1	2	2	3	2	2	3	2	1
2	19	4	4	5	4	3	2	3	1	1	3	3	1	3	1	4	1	4	1	1	2	2	1	2	1	4	2	2	1	2	1
2	19	4	1	3	1	3	3	5	3	3	2	2	2	2	2	2	1	2	2	1	3	4	2	3	2	2	5	2	2	1	1
2	18	3	3	5	2	4	3	4	2	3	4	2	1	2	4	3	1	2	2	2	4	1	1	2	1	2	4	3	2	2	1
2	18	4	4	4	4	4	4	4	3	4	4	3	3	4	3	2	1	2	2	2	2	3	1	2	2	2	2	2	2	1	2
2	20	4	3	4	3	3	4	4	4	2	2	3	2	2	2	3	2	2	2	1	2	4	2	3	3	4	3	2	4	3	1
1	18	5	4	4	4	3	4	3	4	4	4	4	4	2	3	4	1	2	3	1	1	2	1	2	3	4	4	4	2	2	2
2	19	4	4	4	3	4	3	3	2	4	4	4	3	3	4	3	3	2	3	2	3	3	2	2	3	3	4	3	2	2	2
2	18	3	4	3	3	4	3	3	4	4	4	4	3	3	3	3	2	3	3	2	2	4	2	3	4	3	4	2	5	3	3
2	18	4	4	4	4	2	3	3	4	4	4	4	3	3	3	3	2	2	3	2	2	3	1	1	3	3	3	1	2	1	1
2	19	5	5	5	4	2	4	3	4	2	4	4	3	4	4	4	2	3	4	3	4	4	1	4	3	4	5	4	5	3	4
2	19	2	3	4	2	2	2	4	2	3	3	3	1	2	2	2	1	3	2	2	1	3	1	2	2	4	1	2	1	2	2
2	20	1	3	1	3	4	3	1	1	2	2	1	1	2	2	2	1	5	2	4	1	2	1	1	2	3	2	1	2	1	1
2	19	4	4	4	3	4	3	3	2	2	3	2	3	3	3	2	1	1	1	1	1	3	1	1	2	1	3	1	1	1	1
2	19	2	2	2	1	4	2	4	1	2	1	1	2	1	2	3	2	3	1	1	1	2	1	1	1	3	3	3	2	1	2
2	18	2	2	1	2	2	2	1	1	1	1	2	1	2	2	2	1	2	1	1	2	1	1	1	1	2	2	2	2	2	1
2	19	4	4	3	4	5	3	2	3	3	2	4	4	2	2	2	1	4	2	1	2	3	1	2	2	1	2	2	3	3	1
1	19	4	4	4	3	4	4	1	5	3	4	4	4	3	3	4	3	3	5	3	2	5	3	3	3	2	3	4	1	3	4
2	18	1	1	5	2	1	2	4	1	1	1	2	1	2	2	1	2	4	2	1	2	2	1	1	1	4	3	2	1	1	1
2	18	2	3	2	2	3	2	4	2	2	3	2	2	2	3	3	2	2	2	2	1	2	1	1	3	2	2	2	2	1	1
2	19	5	5	5	5	5	5	4	5	5	5	4	5	5	3	5	3	5	5	1	1	5	3	3	5	3	3	5	1	2	3
2	18	2	2	5	3	2	2	4	2	2	4	4	2	2	3	3	1	2	1	1	1	4	1	2	1	2	2	2	1	2	2
2	19	3	2	5	2	1	1	4	3	2	2	2	2	3	4	2	1	2	2	2	1	2	1	2	2	1	2	2	2	1	2
2	19	1	2	4	4	4	4	5	4	4	4	3	2	2	2	2	2	4	3	2	2	3	1	1	3	4	3	4	1	1	1
2	19	4	1	2	5	4	2	3	4	2	4	2	4	2	2	2	2	1	1	2	2	2	1	2	2	1	2	2	3	2	1
2	19	1	3	1	1	4	2	1	2	5	4	2	1	3	1	1	3	1	3	3	1	3	1	1	2	5	2	1	2	3	2
2	20	1	2	4	2	1	1	2	2	2	2	2	1	2	1	2	1	2	1	2	1	2	1	1	2	3	2	2	1	1	1
2	19	3	2	2	2	4	4	3	3	4	4	4	3	4	2	3	2	2	2	2	2	3	2	2	2	4	2	3	3	3	3
2	20	2	2	2	2	3	2	2	3	4	4	4	3	2	3	4	3	2	2	1	1	3	1	1	4	4	2	4	2	1	2
2	18	2	2	3	3	4	3	3	4	3	3	4	3	2	2	3	1	1	2	2	1	2	1	1	2	2	2	1	1	1	1
2	19	2	2	4	2	2	2	2	2	2	2	2	2	2	2	2	1	1	1	1	1	2	1	2	2	2	2	2	1	2	2
2	19	3	2	4	2	3	2	4	2	2	4	2	2	3	3	2	2	2	2	2	1	2	1	1	2	4	1	2	1	1	2
1	19	1	1	4	3	4	3	5	2	2	3	2	4	1	2	2	1	1	1	1	1	2	1	1	1	3	1	2	1	1	1
2	19	4	5	1	4	4	4	4	5	5	5	5	5	5	3	5	2	3	3	2	5	5	4	3	5	3	3	5	3	2	4
2	19	1	1	2	2	4	2	5	2	4	4	2	2	2	2	2	1	1	1	2	1	2	1	1	1	2	2	1	1	1	1
1	20	2	4	4	4	4	3	3	3	2	3	2	2	4	3	3	2	2	4	3	3	4	2	3	3	3	2	3	3	1	2
2	19	3	3	2	4	4	3	2	3	4	3	3	2	4	3	3	3	3	2	3	1	2	1	1	2	3	2	3	1	1	1
2	20	3	2	4	4	4	4	3	1	4	4	4	4	1	3	3	3	2	2	2	1	2	1	1	2	2	2	2	1	1	1
2	19	2	3	4	4	4	2	2	4	4	4	4	1	4	3	4	2	3	4	2	2	4	2	4	3	4	4	4	4	3	2
2	17	4	1	2	4	4	4	2	1	2	2	1	3	1	3	2	2	1	1	2	3	2	1	2	2	4	4	4	1	2	2
2	18	1	3	3	1	2	1	2	1	2	1	2	1	3	2	4	2	2	1	3	2	1	1	1	1	2	5	2	1	2	1
2	20	1	3	2	3	1	3	2	1	1	4	5	3	3	4	3	4	1	2	2	1	1	3	2	2	5	3	3	3	1	2
2	20	4	4	2	4	1	2	2	1	4	4	4	2	2	4	4	4	2	4	4	4	4	1	4	3	4	4	4	1	3	1
2	20	3	2	4	4	2	2	3	2	2	2	1	1	2	2	2	1	1	1	1	1	2	1	1	2	3	3	2	1	1	1
2	20	2	2	4	3	2	2	2	1	2	2	4	2	2	4	2	3	2	1	1	1	2	1	1	3	4	1	2	1	1	2
1	18	3	3	3	3	3	3	3	3	3	3	3	3	2	4	3	1	3	2	1	2	2	2	2	2	2	2	2	1	2	1
2	20	4	4	3	3	4	4	3	4	3	3	3	2	2	2	2	1	2	3	2	1	3	1	3	2	2	2	2	3	2	2
2	18	3	4	3	3	3	3	3	3	2	3	3	4	2	2	2	3	2	1	2	2	3	1	1	4	4	3	3	1	1	1
2	18	3	3	3	1	3	3	3	3	3	3	3	3	1	1	1	1	1	1	1	1	1	1	1	1	1	1	1	1	1	1
2	18	4	4	4	3	3	3	3	3	3	4	4	3	3	2	3	2	3	2	3	2	3	2	2	3	2	2	2	1	2	2
2	18	4	4	4	1	4	4	3	1	1	4	2	1	5	5	5	2	2	2	2	2	2	2	2	3	3	3	3	3	3	3
2	18	2	2	5	2	4	2	4	2	2	2	2	2	2	2	2	1	2	2	1	2	2	1	1	2	2	2	1	3	2	1
2	19	3	2	2	2	4	1	1	1	1	1	1	1	2	1	1	1	4	1	5	1	3	1	1	1	3	3	3	1	1	1
2	18	4	4	4	1	4	2	2	2	2	4	2	4	2	2	3	2	2	2	1	2	2	1	1	3	3	1	2	2	1	1
2	19	4	4	5	4	2	3	2	3	4	3	4	3	1	2	2	2	2	1	1	1	2	1	1	2	1	1	1	1	1	1
2	19	3	2	5	4	4	4	5	2	4	3	2	3	2	4	2	2	3	2	2	2	2	2	3	2	4	4	3	3	2	1
1	18	4	1	5	5	4	3	2	4	2	4	4	4	2	3	3	1	1	2	1	1	2	1	3	3	1	1	1	3	1	2
2	19	2	2	4	2	4	1	2	2	4	4	2	1	2	2	1	1	2	1	2	1	2	1	1	2	1	4	1	1	1	2
2	18	4	2	4	4	1	2	4	4	4	4	4	3	2	2	3	3	2	2	1	2	4	1	1	2	2	2	2	2	1	1
2	20	4	4	4	4	4	4	4	4	4	4	4	4	3	2	3	2	2	4	3	3	3	3	4	3	3	3	3	3	2	4
2	20	4	4	3	5	4	4	2	2	3	3	4	2	3	2	2	1	5	4	4	1	3	1	1	4	3	2	1	4	3	4
2	20	2	1	5	2	5	1	5	1	2	1	1	2	1	2	1	1	2	1	2	2	2	1	2	1	1	2	5	1	1	1
2	18	2	4	4	2	4	2	2	2	2	4	4	2	3	3	3	4	2	5	2	1	4	2	2	3	1	3	2	3	1	3
2	19	3	5	5	5	5	5	3	5	5	5	5	5	2	2	5	5	2	3	1	1	5	1	1	5	1	1	1	3	1	4
2	20	4	4	4	4	2	4	3	4	4	4	4	3	5	4	3	1	3	4	2	1	4	2	1	4	4	3	2	1	2	4
2	19	3	2	4	2	2	2	4	3	4	4	4	3	3	3	2	1	3	3	2	2	3	1	1	3	1	4	3	3	1	1
2	18	3	4	4	3	4	3	4	2	3	3	2	2	1	2	4	2	1	1	1	1	4	2	1	4	5	3	5	4	2	1
2	18	4	3	4	4	3	2	4	4	3	2	1	1	2	2	3	2	2	2	1	4	2	1	2	2	2	3	2	1	2	1
2	19	4	4	4	4	3	4	4	3	3	4	4	3	2	2	3	3	3	2	2	2	3	2	1	2	3	2	2	2	2	2
2	18	4	4	4	3	4	4	4	3	3	3	3	1	3	2	3	2	2	2	2	2	3	2	2	2	2	2	3	3	2	2
2	18	2	3	4	4	4	4	4	4	4	4	3	3	2	2	3	3	2	2	1	3	3	2	2	2	4	4	4	2	2	1
2	18	2	4	4	3	2	3	3	2	4	4	2	2	4	2	2	1	2	2	2	1	2	1	1	2	2	1	2	1	1	1
2	19	3	2	4	4	3	4	4	3	2	3	3	4	2	3	3	2	2	2	1	2	4	2	2	2	4	1	4	1	2	3
2	18	4	4	4	2	4	5	2	4	4	4	4	4	2	3	3	1	1	3	1	2	3	1	1	1	2	3	3	3	1	2
2	18	4	4	4	4	3	4	2	4	4	4	4	3	4	2	4	2	1	2	1	1	3	1	1	2	2	1	1	1	2	1
2	19	3	3	4	3	4	4	3	4	3	2	2	2	3	2	2	2	2	3	3	2	3	1	2	2	3	3	2	3	2	1
2	18	4	3	2	3	3	2	3	2	2	4	3	2	2	2	3	3	2	2	1	3	2	1	3	3	4	3	3	2	2	1
2	18	3	4	3	4	4	5	1	4	4	4	3	4	2	2	4	1	1	3	2	1	1	1	1	2	4	2	3	1	1	2
2	18	2	1	5	1	1	2	5	1	1	5	2	1	4	2	2	1	5	2	4	3	3	1	1	2	5	5	3	1	2	3
2	20	4	4	4	4	5	3	4	4	4	4	4	4	3	4	4	3	3	5	2	4	4	2	2	4	2	4	4	1	1	1
2	19	5	4	4	5	5	4	3	4	4	4	5	4	4	1	4	1	3	4	2	1	4	2	3	3	2	2	4	3	4	4
2	18	2	2	4	2	4	4	2	4	4	4	4	2	3	4	4	2	3	5	3	1	4	1	4	2	2	2	4	3	5	1
2	19	4	2	4	2	1	2	3	2	2	2	2	1	2	3	1	1	1	2	1	2	1	2	2	1	3	4	2	2	1	2
2	19	3	4	5	4	5	4	3	4	4	4	4	3	2	2	4	1	2	4	1	1	3	1	2	2	4	2	3	3	2	1
2	19	4	3	3	4	2	2	2	2	2	4	3	2	2	2	2	4	3	2	2	1	2	2	2	2	3	4	2	2	1	1
2	19	3	3	4	2	2	3	3	4	2	4	2	2	3	3	4	2	2	2	1	4	4	1	1	2	4	4	3	1	1	2
1	20	2	2	2	2	2	2	2	2	2	2	2	2	2	2	2	2	2	2	2	2	2	2	2	2	2	2	2	2	2	2
2	20	4	5	4	5	5	4	3	4	4	4	4	4	4	3	3	2	4	4	2	1	3	1	2	2	1	2	1	2	2	5
2	18	2	2	2	4	2	4	2	2	4	4	4	2	2	4	2	2	4	2	1	2	3	1	4	2	4	3	2	4	4	2
1	18	3	1	3	3	3	3	3	2	2	2	2	1	3	1	2	1	1	1	1	1	2	1	1	1	2	1	2	1	2	2
2	18	2	2	4	4	4	3	4	4	4	4	3	2	2	4	4	4	2	2	1	2	5	1	2	2	4	4	2	1	2	1
2	19	3	4	3	3	5	3	2	4	4	4	4	3	4	1	3	2	2	4	3	1	2	1	1	2	4	2	1	1	1	4
